# Supplementary material for: A near chromosome-level genome assembly of a ghost moth (Lepidoptera, Hepialidae)
Source: Sci Data. 2024 Oct 16;11:1139. doi: 10.1038/s41597-024-03783-2 (PMC11484951; doi:10.1038/s41597-024-03783-2)
Supplement: Supplementary file 3 — lepidoptera genome size [file 41597_2024_3783_MOESM3_ESM.xlsx]

## Sheet: Sheet2
GenBank	Superfamily	Family	Species	Length	Arthropoda Complete	Arthropoda Single	Arthropoda Duplicated
GCA_946894085.1	Adeloidea	Incurvariidae	Incurvaria masculella	552407660	98.8	98.2	0.6
GCA_946894095.1	Adeloidea	Incurvariidae	Incurvaria masculella	552021864	99.1	98.6	0.5
GCA_946902865.1	Adeloidea	Adelidae	Nematopogon swammerdamellus	660835487	94.2	92.9	1.3
GCA_946902875.1	Adeloidea	Adelidae	Nematopogon swammerdamellus	699503999	99.2	98.9	0.3
GCA_949126905.1	Bombycoidea	Sphingidae	Amorpha juglandis	463026988	99.2	98.9	0.3
GCA_949126845.1	Bombycoidea	Sphingidae	Amorpha juglandis	462288996	98.6	98.5	0.1
GCA_015888305.1	Bombycoidea	Saturniidae	Antheraea pernyi	786985015	97.4	93.3	4.1
GCA_030267445.2	Bombycoidea	Bombycidae	Bombyx mandarina	419602541	94.7	94.3	0.4
GCA_003987935.1	Bombycoidea	Bombycidae	Bombyx mandarina	398573003	95	94.7	0.3
GCA_014905235.2	Bombycoidea	Bombycidae	Bombyx mori	460334017	99.4	98.2	1.2
GCA_026075555.1	Bombycoidea	Bombycidae	Bombyx mori	452051796	99.3	98.4	0.9
GCA_027497135.1	Bombycoidea	Bombycidae	Bombyx mori	446700187	98.8	98.2	0.6
GCA_000151625.1	Bombycoidea	Bombycidae	Bombyx mori	481803763	97	96.4	0.6
GCA_030269925.2	Bombycoidea	Bombycidae	Bombyx mori	461688958	99.4	99	0.4
GCA_027497115.1	Bombycoidea	Bombycidae	Bombyx mori	454598850	98.2	97.8	0.4
GCA_030295005.1	Bombycoidea	Sphingidae	Cephonodes hylas	371067828	98.6	98.1	0.5
GCA_949752805.1	Bombycoidea	Sphingidae	Deilephila elpenor	414050916	99	98.7	0.3
GCA_949752825.1	Bombycoidea	Sphingidae	Deilephila elpenor	367446089	95.6	95.3	0.3
GCA_905220465.1	Bombycoidea	Sphingidae	Deilephila porcellus	398986216	98	97.6	0.4
GCA_905220455.2	Bombycoidea	Sphingidae	Deilephila porcellus	402056583	99.2	99.1	0.1
GCA_907164865.1	Bombycoidea	Sphingidae	Hemaris fuciformis	392415368	89.2	88.7	0.5
GCA_907164795.1	Bombycoidea	Sphingidae	Hemaris fuciformis	448837683	98.8	98.7	0.1
GCA_023078785.2	Bombycoidea	Sphingidae	Hyles euphorbiae	504308118	97.5	97.1	0.4
GCA_030180105.1	Bombycoidea	Sphingidae	Hyles lineata	452592492	99.1	97.9	1.2
GCA_009982885.2	Bombycoidea	Sphingidae	Hyles vespertilio	651427907	99.2	95.6	3.6
GCA_905220495.1	Bombycoidea	Sphingidae	Laothoe populi	532491273	96.7	96	0.7
GCA_905220505.1	Bombycoidea	Sphingidae	Laothoe populi	576387381	98.8	98.4	0.4
GCA_949316015.1	Bombycoidea	Sphingidae	Lapara coniferarum	541272837	98.8	98	0.8
GCA_949316025.1	Bombycoidea	Sphingidae	Lapara coniferarum	541263957	99	98.8	0.2
GCA_000262585.1	Bombycoidea	Sphingidae	Manduca sexta	419412261	96.2	93.7	2.5
GCA_905333085.1	Bombycoidea	Sphingidae	Mimas tiliae	467764468	97.2	96.4	0.8
GCA_905332985.1	Bombycoidea	Sphingidae	Mimas tiliae	477965817	99.5	99.1	0.4
GCA_014132275.1	Bombycoidea	Saturniidae	Samia ricini	450479495	99.1	99	0.1
GCA_947532135.1	Bombycoidea	Saturniidae	Saturnia pavonia	459864295	93.8	93.4	0.4
GCA_947532125.1	Bombycoidea	Saturniidae	Saturnia pavonia	489883575	99.2	99	0.2
GCA_947568825.1	Bombycoidea	Sphingidae	Sphinx pinastri	509223309	99.1	98.9	0.2
GCA_030269945.2	Bombycoidea	Bombycidae	Trilocha varians	353839427	99.4	99.2	0.2
GCA_014607495.2	Carposinoidea	Carposinidae	Carposina sasakii	399040036	98.5	95.2	3.3
GCA_949316135.1	Choreutoidea	Choreutidae	Choreutis nemorana	300243466	99.2	98.4	0.8
GCA_907165255.1	Cossoidea	Cossidae	Zeuzera pyrina	668686171	95.7	94.7	1
GCA_907165235.1	Cossoidea	Cossidae	Zeuzera pyrina	686887975	99.2	98.9	0.3
GCA_947623295.1	Drepanoidea	Drepanidae	Achlya flavicornis	379943634	82.1	81.4	0.7
GCA_947623365.1	Drepanoidea	Drepanidae	Achlya flavicornis	444558171	99	98.4	0.6
GCA_016069955.1	Drepanoidea	Drepanidae	Drepana arcuata	270472572	85.6	83	2.6
GCA_945859725.1	Drepanoidea	Drepanidae	Drepana falcataria	326729860	99.2	98.6	0.6
GCA_945859695.1	Drepanoidea	Drepanidae	Drepana falcataria	323433285	98.5	97.9	0.6
GCA_951449985.1	Drepanoidea	Drepanidae	Falcaria lacertinaria	300170511	99.1	98.3	0.8
GCA_951449975.1	Drepanoidea	Drepanidae	Falcaria lacertinaria	279683542	95.2	94.7	0.5
GCA_907165225.1	Drepanoidea	Drepanidae	Habrosyne pyritoides	398325470	96.5	95.3	1.2
GCA_907165245.1	Drepanoidea	Drepanidae	Habrosyne pyritoides	400553399	98.8	98.6	0.2
GCA_951394295.1	Drepanoidea	Drepanidae	Polyploca ridens	449347568	84.5	81	3.5
GCA_951394255.1	Drepanoidea	Drepanidae	Polyploca ridens	493564165	95.4	93.3	2.1
GCA_951216625.1	Drepanoidea	Drepanidae	Tetheella fluctuosa	318685455	91.4	89.8	1.6
GCA_951216915.1	Drepanoidea	Drepanidae	Tetheella fluctuosa	369133032	98.9	98.4	0.5
GCA_905147775.1	Drepanoidea	Drepanidae	Thyatira batis	313021370	98.3	97.8	0.5
GCA_905147785.1	Drepanoidea	Drepanidae	Thyatira batis	314783516	98.8	98.4	0.4
GCA_929442715.1	Drepanoidea	Drepanidae	Watsonalla binaria	307519700	96	95.2	0.8
GCA_929442735.1	Drepanoidea	Drepanidae	Watsonalla binaria	333047658	99.1	98.7	0.4
GCA_927399405.1	Gelechioidea	Depressariidae	Agonopterix arenella	545810559	98.9	98.4	0.5
GCA_922987765.1	Gelechioidea	Depressariidae	Agonopterix subpropinquella	666958211	98.6	97.3	1.3
GCA_922987775.1	Gelechioidea	Depressariidae	Agonopterix subpropinquella	667889224	99.1	98.5	0.6
GCA_947563745.1	Gelechioidea	Gelechiidae	Anarsia innoxiella	260764126	90	89	1
GCA_947563765.1	Gelechioidea	Gelechiidae	Anarsia innoxiella	302913609	98.5	98	0.5
GCA_950005065.1	Gelechioidea	Gelechiidae	Aproaerema taeniolella	577321780	88.8	84.6	4.2
GCA_949987775.1	Gelechioidea	Gelechiidae	Aproaerema taeniolella	636600098	96.9	95.5	1.4
GCA_947532115.1	Gelechioidea	Gelechiidae	Athrips mouffetella	780399241	92.9	91.3	1.6
GCA_947532105.1	Gelechioidea	Gelechiidae	Athrips mouffetella	869715962	99	98.1	0.9
GCA_907269095.1	Gelechioidea	Blastobasidae	Blastobasis adustella	557424730	99	98.1	0.9
GCA_905147205.1	Gelechioidea	Blastobasidae	Blastobasis lacticolella	539891459	89.7	88.5	1.2
GCA_905147135.1	Gelechioidea	Blastobasidae	Blastobasis lacticolella	577068156	99.2	98.3	0.9
GCA_910589345.2	Gelechioidea	Peleopodidae	Carcina quercana	408404649	98.4	95.9	2.5
GCA_910589575.2	Gelechioidea	Peleopodidae	Carcina quercana	408882264	99.1	98.1	1
GCA_951230885.1	Gelechioidea	Gelechiidae	Carpatolechia fugitivella	483147626	95.5	93.6	1.9
GCA_951230895.1	Gelechioidea	Gelechiidae	Carpatolechia fugitivella	493070205	98.4	97.5	0.9
GCA_958295455.1	Gelechioidea	Coleophoridae	Coleophora deauratella	518446195	98.9	98.2	0.7
GCA_958295505.1	Gelechioidea	Coleophoridae	Coleophora deauratella	472598539	94.1	93.4	0.7
GCA_947285645.1	Gelechioidea	Coleophoridae	Coleophora flavipennella	916556629	90.4	88.4	2
GCA_947284805.1	Gelechioidea	Coleophoridae	Coleophora flavipennella	989256818	98.8	97.5	1.3
GCA_947086455.1	Gelechioidea	Oecophoridae	Esperia sulphurella	421633396	90.1	87.9	2.2
GCA_947086405.1	Gelechioidea	Oecophoridae	Esperia sulphurella	453206733	98.8	98.2	0.6
GCA_947369225.1	Gelechioidea	Oecophoridae	Hofmannophila pseudospretella	406154854	99	98.4	0.6
GCA_947369255.1	Gelechioidea	Oecophoridae	Hofmannophila pseudospretella	394155464	96	95.4	0.6
GCA_003589595.1	Gelechioidea	Cosmopterigidae	Hyposmocoma kahamanoa	731440758	92.8	92	0.8
GCA_029255805.1	Gelechioidea	Gelechiidae	Keiferia lycopersicella	442907308	99.2	97.3	1.9
GCA_949699065.1	Gelechioidea	Oecophoridae	Metalampra italica	319369997	98.8	98.4	0.4
GCA_954994325.1	Gelechioidea	Oecophoridae	Metalampra italica	289045357	95.2	95	0.2
GCA_949316235.1	Gelechioidea	Autostichidae	Oegoconia quadripuncta	622641385	99	98.3	0.7
GCA_024362695.1	Gelechioidea	Gelechiidae	Pectinophora gossypiella	476494545	98.8	97.2	1.6
GCA_024500475.1	Gelechioidea	Gelechiidae	Phthorimaea operculella	648202259	98.7	94	4.7
GCA_949820665.1	Gelechioidea	Gelechiidae	Scrobipalpa costella	603170002	99.1	97.8	1.3
GCA_963506565.1	Gelechioidea	Oecophoridae	Tachystola acroxantha	388132042	98.6	98	0.6
GCA_963506575.1	Gelechioidea	Oecophoridae	Tachystola acroxantha	326176465	86.4	86.1	0.3
GCA_948473415.1	Gelechioidea	Gelechiidae	Teleiodes luculella	436230161	87.5	83.4	4.1
GCA_948473455.1	Gelechioidea	Gelechiidae	Teleiodes luculella	454459464	94	90.2	3.8
GCA_029230345.1	Gelechioidea	Gelechiidae	Tuta absoluta	564455320	98.2	97.3	0.9
GCA_914767795.1	Geometroidea	Geometridae	Agriopis aurantiaria	482878758	98.6	97.7	0.9
GCA_914767915.1	Geometroidea	Geometridae	Agriopis aurantiaria	485369969	98.7	98	0.7
GCA_949125355.1	Geometroidea	Geometridae	Agriopis leucophaearia	491314972	99.1	98.7	0.4
GCA_949125385.1	Geometroidea	Geometridae	Agriopis leucophaearia	489922914	98.6	98.2	0.4
GCA_932301435.1	Geometroidea	Geometridae	Agriopis marginaria	502488742	98.2	97.3	0.9
GCA_932305915.1	Geometroidea	Geometridae	Agriopis marginaria	500879769	98.5	97.8	0.7
GCA_949125585.1	Geometroidea	Geometridae	Alcis repandata	371379186	96.2	95.1	1.1
GCA_949125135.1	Geometroidea	Geometridae	Alcis repandata	396357622	98.8	98.6	0.2
GCA_946251895.1	Geometroidea	Geometridae	Alsophila aescularia	897150441	97.2	96.1	1.1
GCA_946251855.1	Geometroidea	Geometridae	Alsophila aescularia	901596142	98.9	98.3	0.6
GCA_947579855.1	Geometroidea	Geometridae	Anticlea derivata	355803668	98.7	98	0.7
GCA_934044485.1	Geometroidea	Geometridae	Apeira syringaria	544428085	99	98	1
GCA_934045895.1	Geometroidea	Geometridae	Apeira syringaria	474552682	88.6	88.1	0.5
GCA_921293045.1	Geometroidea	Geometridae	Aplocera efformata	349483148	98.9	98.7	0.2
GCA_947581315.1	Geometroidea	Geometridae	Apocheima hispidaria	413871417	98.5	98.3	0.2
GCA_947579745.1	Geometroidea	Geometridae	Apocheima hispidaria	419690830	99	98.9	0.1
GCA_905404145.2	Geometroidea	Geometridae	Biston betularia	404509252	98.5	98	0.5
GCA_905404215.1	Geometroidea	Geometridae	Biston betularia	404631406	98.5	98	0.5
GCA_950106675.1	Geometroidea	Geometridae	Biston stratarius	421996021	98.4	98	0.4
GCA_950106695.1	Geometroidea	Geometridae	Biston stratarius	424040930	98.8	98.5	0.3
GCA_954871345.1	Geometroidea	Geometridae	Cabera pusaria	800551473	97.9	97	0.9
GCA_954871355.1	Geometroidea	Geometridae	Cabera pusaria	794278471	98.8	98.3	0.5
GCA_912999775.1	Geometroidea	Geometridae	Campaea margaritaria	330463930	98.6	97.7	0.9
GCA_912999815.1	Geometroidea	Geometridae	Campaea margaritaria	335209595	98.8	98.4	0.4
GCA_958496295.1	Geometroidea	Geometridae	Camptogramma bilineatum	440100154	98.6	98	0.6
GCA_958496255.1	Geometroidea	Geometridae	Camptogramma bilineatum	442678261	98.5	98.2	0.3
GCA_947359385.1	Geometroidea	Geometridae	Chesias legatella	310258074	99	98.4	0.6
GCA_932294285.1	Geometroidea	Geometridae	Chloroclysta siterata	435752968	98.7	98.1	0.6
GCA_932294275.1	Geometroidea	Geometridae	Chloroclysta siterata	437871077	98.6	98	0.6
GCA_951394385.1	Geometroidea	Geometridae	Colostygia pectinataria	350834265	98.4	96.5	1.9
GCA_951394395.1	Geometroidea	Geometridae	Colostygia pectinataria	351557570	98.7	97.9	0.8
GCA_907269065.1	Geometroidea	Geometridae	Crocallis elinguaria	430382504	99	98.4	0.6
GCA_907269135.1	Geometroidea	Geometridae	Crocallis elinguaria	404075388	96.1	95.7	0.4
GCA_963082705.1	Geometroidea	Geometridae	Cyclophora albipunctata	294894504	96.4	95.9	0.5
GCA_963082685.1	Geometroidea	Geometridae	Cyclophora albipunctata	319399757	98.7	98.4	0.3
GCA_951394265.1	Geometroidea	Geometridae	Cyclophora punctaria	299488987	98.7	98.1	0.6
GCA_951394245.1	Geometroidea	Geometridae	Cyclophora punctaria	301466079	98.9	98.5	0.4
GCA_932527285.1	Geometroidea	Geometridae	Ecliptopera silaceata	315614973	98.3	97.2	1.1
GCA_932527185.1	Geometroidea	Geometridae	Ecliptopera silaceata	316535149	98.9	98.2	0.7
GCA_017562165.1	Geometroidea	Geometridae	Ectropis grisescens	784886525	98.1	93.3	4.8
GCA_947095555.1	Geometroidea	Geometridae	Electrophaes corylata	333724589	96.7	95.9	0.8
GCA_947095575.1	Geometroidea	Geometridae	Electrophaes corylata	347537795	98.7	98	0.7
GCA_905220485.1	Geometroidea	Geometridae	Ennomos fuscantarius	376766614	83.4	82.4	1
GCA_905220475.3	Geometroidea	Geometridae	Ennomos fuscantarius	444910036	99.4	99.2	0.2
GCA_910589225.1	Geometroidea	Geometridae	Ennomos quercinarius	486358859	98	96.7	1.3
GCA_910589525.2	Geometroidea	Geometridae	Ennomos quercinarius	491868579	98.8	98.2	0.6
GCA_951394285.1	Geometroidea	Geometridae	Epirrhoe tristata	313804960	98.6	98.1	0.5
GCA_951394275.1	Geometroidea	Geometridae	Epirrhoe tristata	302405589	94	93.5	0.5
GCA_949802565.1	Geometroidea	Geometridae	Epirrita christyi	429243604	91.4	89.8	1.6
GCA_951392215.1	Geometroidea	Geometridae	Epirrita christyi	474153346	98.6	97.9	0.7
GCA_905404195.1	Geometroidea	Geometridae	Erannis defoliaria	518526686	98	97	1
GCA_905404285.2	Geometroidea	Geometridae	Erannis defoliaria	522356532	99.2	98.8	0.4
GCA_918843925.1	Geometroidea	Geometridae	Eulithis prunata	263131874	99	98.1	0.9
GCA_947507505.1	Geometroidea	Geometridae	Eulithis testata	289201584	93.2	92.2	1
GCA_947507515.1	Geometroidea	Geometridae	Eulithis testata	308082778	98.4	97.7	0.7
GCA_943735975.1	Geometroidea	Geometridae	Eupithecia abbreviata	352871579	96.1	95	1.1
GCA_943735965.1	Geometroidea	Geometridae	Eupithecia abbreviata	383447363	98.7	98.1	0.6
GCA_944548335.1	Geometroidea	Geometridae	Eupithecia centaureata	458027832	97.3	94.1	3.2
GCA_944547425.1	Geometroidea	Geometridae	Eupithecia centaureata	465578106	98.6	97.7	0.9
GCA_947044255.1	Geometroidea	Geometridae	Eupithecia dodoneata	349610571	99	98.3	0.7
GCA_947044415.1	Geometroidea	Geometridae	Eupithecia dodoneata	353641053	98.9	98.3	0.6
GCA_947086475.1	Geometroidea	Geometridae	Eupithecia exiguata	368896915	97.5	95.6	1.9
GCA_947086465.1	Geometroidea	Geometridae	Eupithecia exiguata	372871325	99.4	98.6	0.8
GCA_947859395.1	Geometroidea	Geometridae	Eupithecia insigniata	438103773	98.7	98.3	0.4
GCA_949316275.1	Geometroidea	Geometridae	Eupithecia subumbrata	470803193	94.5	93.4	1.1
GCA_949316285.1	Geometroidea	Geometridae	Eupithecia subumbrata	496186513	99	98.2	0.8
GCA_955838965.1	Geometroidea	Geometridae	Eupithecia tripunctaria	451059761	96.6	95.8	0.8
GCA_955876795.1	Geometroidea	Geometridae	Eupithecia tripunctaria	494813069	99.1	98.4	0.7
GCA_946478455.1	Geometroidea	Geometridae	Eupithecia vulgata	454682321	99.2	98.3	0.9
GCA_946478135.1	Geometroidea	Geometridae	Eupithecia vulgata	454167592	99.2	98.4	0.8
GCA_947859175.1	Geometroidea	Geometridae	Gandaritis pyraliata	295637629	98.4	97.8	0.6
GCA_947859165.1	Geometroidea	Geometridae	Gandaritis pyraliata	275665216	95.3	94.7	0.6
GCA_929108405.1	Geometroidea	Geometridae	Gymnoscelis rufifasciata	428788595	96.2	95.1	1.1
GCA_929108375.1	Geometroidea	Geometridae	Gymnoscelis rufifasciata	461994518	99	98.5	0.5
GCA_947059775.1	Geometroidea	Geometridae	Hemistola chrysoprasaria	404997282	94.1	92.9	1.2
GCA_947063395.1	Geometroidea	Geometridae	Hemistola chrysoprasaria	438237544	98.9	98.5	0.4
GCA_947461825.1	Geometroidea	Geometridae	Hemithea aestivaria	496814523	97.3	95	2.3
GCA_947507615.1	Geometroidea	Geometridae	Hemithea aestivaria	501696139	98.8	98.3	0.5
GCA_951804935.1	Geometroidea	Geometridae	Horisme vitalbata	503481389	92.8	91.8	1
GCA_951804965.1	Geometroidea	Geometridae	Horisme vitalbata	532755606	98.2	97.7	0.5
GCA_912999755.1	Geometroidea	Geometridae	Hydriomena furcata	421170847	98.8	97.6	1.2
GCA_912999785.1	Geometroidea	Geometridae	Hydriomena furcata	423302054	98.7	97.8	0.9
GCA_905147375.1	Geometroidea	Geometridae	Hylaea fasciaria	327919484	98.8	98.3	0.5
GCA_949316335.1	Geometroidea	Geometridae	Hypomecis punctinalis	713567422	97.3	96.1	1.2
GCA_949316475.1	Geometroidea	Geometridae	Hypomecis punctinalis	741161698	98.7	98.1	0.6
GCA_907269045.1	Geometroidea	Geometridae	Idaea aversata	433907406	98.4	98	0.4
GCA_907269075.1	Geometroidea	Geometridae	Idaea aversata	436713420	98.8	98.6	0.2
GCA_958496235.1	Geometroidea	Geometridae	Idaea biselata	433786116	89.4	85.9	3.5
GCA_958496205.1	Geometroidea	Geometridae	Idaea biselata	424267583	93.4	92.4	1
GCA_949358575.1	Geometroidea	Geometridae	Idaea dimidiata	419238469	98.7	97.7	1
GCA_949358125.1	Geometroidea	Geometridae	Idaea dimidiata	422575458	99	98.2	0.8
GCA_951215995.1	Geometroidea	Geometridae	Idaea straminata	402302208	98	97.6	0.4
GCA_951213275.1	Geometroidea	Geometridae	Idaea straminata	411282872	99	98.9	0.1
GCA_948098925.1	Geometroidea	Geometridae	Lampropteryx suffumata	565487688	94.3	92.8	1.5
GCA_948098915.1	Geometroidea	Geometridae	Lampropteryx suffumata	581638658	98	97.5	0.5
GCA_947049285.1	Geometroidea	Geometridae	Ligdia adustata	375808107	95.7	94.7	1
GCA_947049295.1	Geometroidea	Geometridae	Ligdia adustata	399710632	99	98.6	0.4
GCA_932526365.1	Geometroidea	Geometridae	Lobophora halterata	314860569	98.7	98.2	0.5
GCA_932525835.1	Geometroidea	Geometridae	Lobophora halterata	299234960	95.4	95.1	0.3
GCA_948107675.1	Geometroidea	Geometridae	Lomographa bimaculata	539997108	97.4	96.2	1.2
GCA_948107665.1	Geometroidea	Geometridae	Lomographa bimaculata	554736081	98.9	98.2	0.7
GCA_947563715.1	Geometroidea	Geometridae	Lycia hirtaria	551955517	99.1	98.1	1
GCA_947563705.1	Geometroidea	Geometridae	Lycia hirtaria	538434053	96.7	96.1	0.6
GCA_927399415.1	Geometroidea	Geometridae	Macaria notata	393772068	98.6	97.8	0.8
GCA_927399385.1	Geometroidea	Geometridae	Macaria notata	364983189	93	92.2	0.8
GCA_001266575.1	Geometroidea	Geometridae	Operophtera brumata	638207720	91.1	89	2.1
GCA_932527245.1	Geometroidea	Geometridae	Operophtera brumata	613005882	96.7	95.9	0.8
GCA_932527175.1	Geometroidea	Geometridae	Operophtera brumata	619163353	97.3	96.7	0.6
GCA_931315605.2	Geometroidea	Geometridae	Opisthograptis luteolata	359422075	98.9	98.1	0.8
GCA_931315375.2	Geometroidea	Geometridae	Opisthograptis luteolata	363184807	99.1	98.6	0.5
GCA_963082775.1	Geometroidea	Geometridae	Pasiphila rectangulata	575280381	98.4	97.3	1.1
GCA_963082625.1	Geometroidea	Geometridae	Pasiphila rectangulata	582497353	99.1	98.5	0.6
GCA_911728505.1	Geometroidea	Geometridae	Peribatodes rhomboidaria	489305594	97.9	97	0.9
GCA_911728515.1	Geometroidea	Geometridae	Peribatodes rhomboidaria	499713095	98.8	98.5	0.3
GCA_961410165.1	Geometroidea	Geometridae	Perizoma affinitatum	348673774	97.8	97.1	0.7
GCA_961405105.1	Geometroidea	Geometridae	Perizoma affinitatum	357692699	98.8	98.2	0.6
GCA_958496225.1	Geometroidea	Geometridae	Perizoma flavofasciatum	341357443	90.8	90.1	0.7
GCA_958496245.1	Geometroidea	Geometridae	Perizoma flavofasciatum	369279619	98.5	97.9	0.6
GCA_951640575.1	Geometroidea	Geometridae	Petrophora chlorosata	467759758	94.4	93.5	0.9
GCA_951640565.1	Geometroidea	Geometridae	Petrophora chlorosata	511997224	99	98.6	0.4
GCA_918811585.1	Geometroidea	Geometridae	Philereme vetulata	664315961	88	85.9	2.1
GCA_918857605.2	Geometroidea	Geometridae	Philereme vetulata	771064230	98.8	98	0.8
GCA_949319305.1	Geometroidea	Geometridae	Scotopteryx bipunctaria	302611939	90.2	88.9	1.3
GCA_949320045.1	Geometroidea	Geometridae	Scotopteryx bipunctaria	326449338	98.3	97.4	0.9
GCA_917880765.1	Geometroidea	Geometridae	Selenia dentaria	1016154750	99.1	97.9	1.2
GCA_917880725.1	Geometroidea	Geometridae	Selenia dentaria	1030756840	99.3	98.2	1.1
GCA_939531245.2	Geometroidea	Geometridae	Thera britannica	352433871	88.6	86.9	1.7
GCA_939531255.2	Geometroidea	Geometridae	Thera britannica	380622102	98.3	97.8	0.5
GCA_947581545.1	Geometroidea	Geometridae	Thera obeliscata	392991261	98.2	96.4	1.8
GCA_947578465.1	Geometroidea	Geometridae	Thera obeliscata	404683897	98.2	96.8	1.4
GCA_958496285.1	Geometroidea	Geometridae	Timandra comae	330128511	98	97.6	0.4
GCA_958496195.1	Geometroidea	Geometridae	Timandra comae	334357532	98.9	98.6	0.3
GCA_951394105.1	Geometroidea	Geometridae	Venusia cambrica	461933552	95.1	91.6	3.5
GCA_951394065.1	Geometroidea	Geometridae	Venusia cambrica	470440638	99.1	98.3	0.8
GCA_947086425.1	Geometroidea	Geometridae	Xanthorhoe spadicearia	276674840	98.7	98.2	0.5
GCA_947086435.1	Geometroidea	Geometridae	Xanthorhoe spadicearia	259778591	95.2	94.7	0.5
GCA_951802235.1	Gracillarioidea	Gracillariidae	Euspilapteryx auroguttella	337230545	96.5	93.1	3.4
GCA_951802225.1	Gracillarioidea	Gracillariidae	Euspilapteryx auroguttella	331897825	98	97.2	0.8
GCA_019925095.2	Lasiocampoidea	Lasiocampidae	Dendrolimus kikuchii	705515768	97.6	96.2	1.4
GCA_949752895.1	Lasiocampoidea	Lasiocampidae	Dendrolimus pini	611132046	99	98.3	0.7
GCA_944547385.1	Micropterigoidea	Micropterigidae	Micropterix aruncella	928250059	91.7	89.2	2.5
GCA_944548615.1	Micropterigoidea	Micropterigidae	Micropterix aruncella	1079196823	98.2	96.2	2
GCA_027564375.1	Micropterigoidea	Micropterigidae	Micropterix facetella	1041650908	88.3	87.4	0.9
GCA_020383195.1	Micropterigoidea	Micropterigidae	Neomicropteryx cornuta	541115537	98.6	97.5	1.1
GCA_905340255.1	Noctuoidea	Noctuidae	Abrostola tripartita	377898841	98.9	98.7	0.2
GCA_905340225.1	Noctuoidea	Noctuidae	Abrostola tripartita	381042155	99.2	99.1	0.1
GCA_946251925.1	Noctuoidea	Noctuidae	Abrostola triplasia	360541132	98.7	98.3	0.4
GCA_946251915.1	Noctuoidea	Noctuidae	Abrostola triplasia	362707411	98.9	98.6	0.3
GCA_910591495.2	Noctuoidea	Noctuidae	Acronicta aceris	403587884	89.5	88.5	1
GCA_910591435.1	Noctuoidea	Noctuidae	Acronicta aceris	466369003	98.8	98.4	0.4
GCA_947256475.1	Noctuoidea	Noctuidae	Acronicta leporina	421000426	96.4	95.5	0.9
GCA_947256265.1	Noctuoidea	Noctuidae	Acronicta leporina	465575723	99	98.5	0.5
GCA_946251945.1	Noctuoidea	Noctuidae	Acronicta psi	402064912	98.8	98.1	0.7
GCA_946251955.1	Noctuoidea	Noctuidae	Acronicta psi	404684940	99	98.5	0.5
GCA_914767685.1	Noctuoidea	Noctuidae	Agrochola circellaris	571928833	99.1	98.2	0.9
GCA_914767755.1	Noctuoidea	Noctuidae	Agrochola circellaris	572147337	99	98.3	0.7
GCA_949152425.1	Noctuoidea	Noctuidae	Agrochola litura	700496505	93.8	92.4	1.4
GCA_949152395.1	Noctuoidea	Noctuidae	Agrochola litura	772176219	99.1	98.5	0.6
GCA_947364295.1	Noctuoidea	Noctuidae	Agrochola lota	623472971	97.3	96.2	1.1
GCA_947364205.1	Noctuoidea	Noctuidae	Agrochola lota	636702707	99.1	98.2	0.9
GCA_916701705.1	Noctuoidea	Noctuidae	Agrochola macilenta	644112804	95.9	94.8	1.1
GCA_916701695.1	Noctuoidea	Noctuidae	Agrochola macilenta	683208122	98.9	98.1	0.8
GCA_954871455.1	Noctuoidea	Noctuidae	Agrotis clavis	737258520	95.4	94.2	1.2
GCA_954870645.1	Noctuoidea	Noctuidae	Agrotis clavis	751126655	98.6	98.1	0.5
GCA_950005045.1	Noctuoidea	Noctuidae	Agrotis exclamationis	725057593	98.6	97.4	1.2
GCA_949987725.1	Noctuoidea	Noctuidae	Agrotis exclamationis	663529244	95.3	94.3	1
GCA_028554685.1	Noctuoidea	Noctuidae	Agrotis ipsilon	515324295	97.8	96.8	1
GCA_004193855.1	Noctuoidea	Noctuidae	Agrotis ipsilon	486925161	98.1	97.2	0.9
GCA_943137145.2	Noctuoidea	Noctuidae	Agrotis puta	517468476	98.2	96.5	1.7
GCA_943136025.2	Noctuoidea	Noctuidae	Agrotis puta	522118748	99.2	98.5	0.7
GCA_932294395.1	Noctuoidea	Noctuidae	Allophyes oxyacanthae	453482524	98.9	98.1	0.8
GCA_932294325.1	Noctuoidea	Noctuidae	Allophyes oxyacanthae	458464223	99.1	98.8	0.3
GCA_947507765.1	Noctuoidea	Noctuidae	Amphipoea lucens	641437241	98.9	97.6	1.3
GCA_947508005.1	Noctuoidea	Noctuidae	Amphipoea lucens	647703034	98.6	98.2	0.4
GCA_945859585.1	Noctuoidea	Noctuidae	Amphipoea oculea	530568238	82.9	82	0.9
GCA_945859645.1	Noctuoidea	Noctuidae	Amphipoea oculea	669248832	99.3	98.8	0.5
GCA_910594945.2	Noctuoidea	Noctuidae	Amphipyra berbera	582289898	99.3	98.9	0.4
GCA_910595045.1	Noctuoidea	Noctuidae	Amphipyra berbera	579408172	98.9	98.5	0.4
GCA_905220425.1	Noctuoidea	Noctuidae	Amphipyra tragopoginis	806994927	98.8	98.3	0.5
GCA_905220435.1	Noctuoidea	Noctuidae	Amphipyra tragopoginis	805653278	98.8	98.4	0.4
GCA_945859655.1	Noctuoidea	Noctuidae	Anorthoa munda	932504803	98.7	96.6	2.1
GCA_945859665.1	Noctuoidea	Noctuidae	Anorthoa munda	938645429	99	97.4	1.6
GCA_947359415.1	Noctuoidea	Noctuidae	Antitype chi	616439491	96.5	95.2	1.3
GCA_947359405.1	Noctuoidea	Noctuidae	Antitype chi	632202931	99.3	98.8	0.5
GCA_951799985.1	Noctuoidea	Noctuidae	Apamea anceps	611075553	98.4	97.4	1
GCA_951799955.1	Noctuoidea	Noctuidae	Apamea anceps	615777381	99.1	98.7	0.4
GCA_949629185.1	Noctuoidea	Noctuidae	Apamea crenata	580431227	99.1	98.5	0.6
GCA_949629175.1	Noctuoidea	Noctuidae	Apamea crenata	531527338	96.4	96.1	0.3
GCA_947507555.1	Noctuoidea	Noctuidae	Apamea epomidion	580616124	96	94.6	1.4
GCA_947507525.1	Noctuoidea	Noctuidae	Apamea epomidion	624644460	99.1	98.6	0.5
GCA_911387735.2	Noctuoidea	Noctuidae	Apamea monoglypha	575443327	99.3	98.1	1.2
GCA_911387795.2	Noctuoidea	Noctuidae	Apamea monoglypha	575666810	99.3	98.2	1.1
GCA_945859755.1	Noctuoidea	Noctuidae	Apamea sordens	613307171	98.9	98.2	0.7
GCA_945859715.1	Noctuoidea	Noctuidae	Apamea sordens	614313245	98.6	98.1	0.5
GCA_932294355.1	Noctuoidea	Noctuidae	Aporophyla lueneburgensis	978291914	98.7	98	0.7
GCA_932294405.1	Noctuoidea	Noctuidae	Aporophyla lueneburgensis	915863888	93.9	93.3	0.6
GCA_947458395.1	Noctuoidea	Noctuidae	Aporophyla nigra	726703739	98.5	97.2	1.3
GCA_947507805.1	Noctuoidea	Noctuidae	Aporophyla nigra	736874160	98.9	98	0.9
GCA_902825455.1	Noctuoidea	Erebidae	Arctia plantaginis	577993050	96.3	95.2	1.1
GCA_902825445.1	Noctuoidea	Erebidae	Arctia plantaginis	584648222	98.8	97.9	0.9
GCA_949699085.1	Noctuoidea	Noctuidae	Asteroscopus sphinx	826568413	98.2	96.4	1.8
GCA_949699075.1	Noctuoidea	Noctuidae	Asteroscopus sphinx	857339802	98.9	97.5	1.4
GCA_905332945.1	Noctuoidea	Noctuidae	Atethmia centrago	892083702	92.6	90.1	2.5
GCA_905333075.3	Noctuoidea	Noctuidae	Atethmia centrago	926639817	99	98.1	0.9
GCA_905146925.1	Noctuoidea	Noctuidae	Autographa gamma	373051863	99	98.6	0.4
GCA_905146835.1	Noctuoidea	Noctuidae	Autographa gamma	337172335	96.3	95.9	0.4
GCA_905475435.1	Noctuoidea	Noctuidae	Autographa pulchrina	389313284	96.2	93.2	3
GCA_905475315.1	Noctuoidea	Noctuidae	Autographa pulchrina	426225690	98.9	98.4	0.5
GCA_937001565.2	Noctuoidea	Noctuidae	Brachylomia viminalis	752610802	95.2	94.2	1
GCA_937001585.2	Noctuoidea	Noctuidae	Brachylomia viminalis	782229127	99.2	98.6	0.6
GCA_949752685.1	Noctuoidea	Erebidae	Callimorpha dominula	590492185	90.1	89	1.1
GCA_949752705.1	Noctuoidea	Erebidae	Callimorpha dominula	658124648	98.9	98.6	0.3
GCA_932526345.1	Noctuoidea	Noctuidae	Caradrina clavipalpis	472004536	99	98.5	0.5
GCA_932526535.1	Noctuoidea	Noctuidae	Caradrina clavipalpis	474181573	98.7	98.4	0.3
GCA_947462605.1	Noctuoidea	Noctuidae	Caradrina kadenii	407318139	92.5	91.7	0.8
GCA_947462355.1	Noctuoidea	Noctuidae	Caradrina kadenii	425987072	99.1	98.4	0.7
GCA_930367255.1	Noctuoidea	Erebidae	Catocala fraxini	765579819	97.8	96.8	1
GCA_930367265.1	Noctuoidea	Erebidae	Catocala fraxini	780586440	99.1	98.5	0.6
GCA_963082855.1	Noctuoidea	Noctuidae	Cerastis leucographa	559964398	90	89.2	0.8
GCA_963082945.1	Noctuoidea	Noctuidae	Cerastis leucographa	637492715	98.6	97.9	0.7
GCA_949152405.1	Noctuoidea	Noctuidae	Cerastis rubricosa	664950718	95.1	94.1	1
GCA_949152445.1	Noctuoidea	Noctuidae	Cerastis rubricosa	678693941	99	98.5	0.5
GCA_947361185.1	Noctuoidea	Noctuidae	Charanyca ferruginea	854648588	98.9	95.4	3.5
GCA_947366815.1	Noctuoidea	Noctuidae	Charanyca ferruginea	734728855	92.3	90.9	1.4
GCA_941860345.1	Noctuoidea	Noctuidae	Chrysodeixis includens	369676332	98.1	97.1	1
GCA_903961255.1	Noctuoidea	Noctuidae	Chrysodeixis includens	379968472	98.4	97.5	0.9
GCA_905475325.1	Noctuoidea	Notodontidae	Clostera curtula	461785041	91.1	90.2	0.9
GCA_905475355.2	Noctuoidea	Notodontidae	Clostera curtula	512665902	98.8	98.4	0.4
GCA_948150745.1	Noctuoidea	Noctuidae	Conistra vaccinii	724448452	98.4	97.3	1.1
GCA_948150665.1	Noctuoidea	Noctuidae	Conistra vaccinii	720835524	98.8	98.1	0.7
GCA_946251865.1	Noctuoidea	Noctuidae	Cosmia pyralina	787883141	96.7	95.4	1.3
GCA_946251885.1	Noctuoidea	Noctuidae	Cosmia pyralina	803261471	98.9	98.1	0.8
GCA_905163595.1	Noctuoidea	Noctuidae	Cosmia trapezina	884050094	99.3	94.9	4.4
GCA_905163495.3	Noctuoidea	Noctuidae	Cosmia trapezina	825172178	98.9	98.1	0.8
GCA_905163585.1	Noctuoidea	Noctuidae	Craniophora ligustri	399761949	93.5	92.4	1.1
GCA_905163465.1	Noctuoidea	Noctuidae	Craniophora ligustri	437978302	98.9	98.3	0.6
GCA_946251875.1	Noctuoidea	Noctuidae	Cybosia mesomella	929899041	98.3	96.1	2.2
GCA_946251805.1	Noctuoidea	Noctuidae	Cybosia mesomella	947567172	99.1	98.3	0.8
GCA_932294375.1	Noctuoidea	Noctuidae	Diachrysia chrysitis	385757801	98.7	98	0.7
GCA_932294365.1	Noctuoidea	Noctuidae	Diachrysia chrysitis	386364714	98.8	98.3	0.5
GCA_949125405.1	Noctuoidea	Erebidae	Diaphora mendica	741130702	98.3	96.5	1.8
GCA_949125395.1	Noctuoidea	Erebidae	Diaphora mendica	748667298	99	98	1
GCA_949774955.1	Noctuoidea	Noctuidae	Diarsia brunnea	571919242	97.3	95.8	1.5
GCA_949774965.1	Noctuoidea	Noctuidae	Diarsia brunnea	586774993	99.3	98.7	0.6
GCA_949775585.1	Noctuoidea	Noctuidae	Diarsia dahlii	629625288	96.1	95.2	0.9
GCA_949775195.1	Noctuoidea	Noctuidae	Diarsia dahlii	682968571	99	98.4	0.6
GCA_949316465.1	Noctuoidea	Noctuidae	Diarsia mendica	710916557	97.8	96.2	1.6
GCA_949316265.1	Noctuoidea	Noctuidae	Diarsia mendica	727937164	98.8	98.1	0.7
GCA_932274355.1	Noctuoidea	Noctuidae	Diarsia rubi	575521489	96	95.6	0.4
GCA_932274075.1	Noctuoidea	Noctuidae	Diarsia rubi	624913938	99.2	98.9	0.3
GCA_948295755.1	Noctuoidea	Noctuidae	Dicycla oo	727459352	80.2	79.1	1.1
GCA_948252095.1	Noctuoidea	Noctuidae	Dicycla oo	936702010	99	98	1
GCA_947459995.1	Noctuoidea	Noctuidae	Diloba caeruleocephala	746774156	96.4	95.2	1.2
GCA_947459985.1	Noctuoidea	Noctuidae	Diloba caeruleocephala	762516417	98.8	97.9	0.9
GCA_947859005.1	Noctuoidea	Notodontidae	Drymonia ruficornis	363089501	96.1	94.5	1.6
GCA_947859195.1	Noctuoidea	Notodontidae	Drymonia ruficornis	369594427	99	98.6	0.4
GCA_947522625.1	Noctuoidea	Noctuidae	Dryobota labecula	672436633	88.8	87.3	1.5
GCA_947523025.1	Noctuoidea	Noctuidae	Dryobota labecula	766976549	99.1	98.6	0.5
GCA_917490735.1	Noctuoidea	Noctuidae	Dryobotodes eremita	709790899	99.4	99	0.4
GCA_917490515.1	Noctuoidea	Noctuidae	Dryobotodes eremita	664534381	96.3	96	0.3
GCA_949126895.1	Noctuoidea	Noctuidae	Eilema caniola	781734843	99.2	98.3	0.9
GCA_949126945.1	Noctuoidea	Noctuidae	Eilema caniola	605527751	87.2	86.4	0.8
GCA_914767765.1	Noctuoidea	Erebidae	Eilema depressum	603219367	96.7	95.3	1.4
GCA_914767945.1	Noctuoidea	Erebidae	Eilema depressum	622006817	98.9	97.8	1.1
GCA_914829255.1	Noctuoidea	Erebidae	Eilema sororculum	720155328	98	96.7	1.3
GCA_914829495.1	Noctuoidea	Erebidae	Eilema sororculum	729401876	98.2	97.5	0.7
GCA_949629135.1	Noctuoidea	Noctuidae	Eremobia ochroleuca	625449678	92.8	91.8	1
GCA_944738845.2	Noctuoidea	Erebidae	Euclidia mi	2356810954	99.2	96.2	3
GCA_944739405.2	Noctuoidea	Erebidae	Euclidia mi	2320373592	99.1	97.9	1.2
GCA_947579045.1	Noctuoidea	Noctuidae	Eugnorisma glareosa	622042413	98.7	97.8	0.9
GCA_947578425.1	Noctuoidea	Noctuidae	Eugnorisma glareosa	630991255	99.3	98.8	0.5
GCA_921956305.1	Noctuoidea	Noctuidae	Euplexia lucipara	643354249	98.1	97.1	1
GCA_921972225.1	Noctuoidea	Noctuidae	Euplexia lucipara	661810392	99	98.4	0.6
GCA_905147225.2	Noctuoidea	Erebidae	Euproctis similis	507633075	99.4	98.8	0.6
GCA_905147215.1	Noctuoidea	Erebidae	Euproctis similis	494155770	97	96.8	0.2
GCA_914767815.1	Noctuoidea	Noctuidae	Eupsilia transversa	466907300	99.1	98.2	0.9
GCA_914767805.1	Noctuoidea	Noctuidae	Eupsilia transversa	428608692	96.7	96.2	0.5
GCA_950022335.1	Noctuoidea	Noctuidae	Eurois occulta	603349054	98.8	98	0.8
GCA_950023035.1	Noctuoidea	Noctuidae	Eurois occulta	594903609	97.9	97.2	0.7
GCA_947568875.1	Noctuoidea	Noctuidae	Fissipunctia ypsillon	715127636	98.2	97.2	1
GCA_911728485.2	Noctuoidea	Notodontidae	Furcula furcula	725508705	98.2	97.4	0.8
GCA_911728495.1	Noctuoidea	Notodontidae	Furcula furcula	736105881	99	98.7	0.3
GCA_949316295.1	Noctuoidea	Noctuidae	Globia sparganii	602394747	88	86.7	1.3
GCA_949316385.1	Noctuoidea	Noctuidae	Globia sparganii	676673361	99	98.7	0.3
GCA_916610245.1	Noctuoidea	Noctuidae	Griposia aprilina	680809608	95.7	94	1.7
GCA_916610205.1	Noctuoidea	Noctuidae	Griposia aprilina	720411482	99.2	98.4	0.8
GCA_905332915.2	Noctuoidea	Noctuidae	Hecatera dysodea	640896252	99.2	98.5	0.7
GCA_023701775.1	Noctuoidea	Noctuidae	Helicoverpa armigera	356670323	98.5	94.1	4.4
GCA_030705265.1	Noctuoidea	Noctuidae	Helicoverpa armigera	355232002	98.9	95.9	3
GCA_002156985.1	Noctuoidea	Noctuidae	Helicoverpa armigera	337072206	97.6	97.3	0.3
GCA_029618815.1	Noctuoidea	Noctuidae	Helicoverpa assulta	424362887	98.9	97.7	1.2
GCA_002150865.1	Noctuoidea	Noctuidae	Helicoverpa zea	341147348	97	96	1
GCA_022581195.1	Noctuoidea	Noctuidae	Helicoverpa zea	375165593	99.1	98.6	0.5
GCA_022343045.1	Noctuoidea	Noctuidae	Helicoverpa zea	375212266	99	98.6	0.4
GCA_958496145.1	Noctuoidea	Noctuidae	Heliothis peltigera	332828679	99.1	98.8	0.3
GCA_958496135.1	Noctuoidea	Noctuidae	Heliothis peltigera	332084091	98.6	98.4	0.2
GCA_022398575.1	Noctuoidea	Noctuidae	Heliothis subflexa	466227171	93.1	92.5	0.6
GCA_002382865.2	Noctuoidea	Noctuidae	Heliothis virescens	404004474	89.5	87.8	1.7
GCA_945859615.2	Noctuoidea	Erebidae	Herminia tarsipennalis	782601069	98.2	96.7	1.5
GCA_945859575.2	Noctuoidea	Erebidae	Herminia tarsipennalis	788433107	99.2	98.2	1
GCA_949774945.1	Noctuoidea	Noctuidae	Hoplodrina ambigua	438098600	98.9	98.5	0.4
GCA_949774985.1	Noctuoidea	Noctuidae	Hoplodrina ambigua	385241838	94.8	94.6	0.2
GCA_949316325.1	Noctuoidea	Noctuidae	Hoplodrina blanda	465232112	98.4	97.7	0.7
GCA_949316365.1	Noctuoidea	Noctuidae	Hoplodrina blanda	463994746	98.6	98.2	0.4
GCA_914767645.1	Noctuoidea	Noctuidae	Hydraecia micacea	562425167	99	98.4	0.6
GCA_914767565.1	Noctuoidea	Noctuidae	Hydraecia micacea	503427563	96.4	96	0.4
GCA_905147305.1	Noctuoidea	Erebidae	Hypena proboscidalis	598700299	96.4	95.7	0.7
GCA_905147285.1	Noctuoidea	Erebidae	Hypena proboscidalis	636770889	99.6	99.2	0.4
GCA_949316075.1	Noctuoidea	Erebidae	Hypercompe scribonia	632202225	98.3	96.9	1.4
GCA_949316085.1	Noctuoidea	Erebidae	Hypercompe scribonia	639565210	98.5	97.4	1.1
GCA_003709505.1	Noctuoidea	Erebidae	Hyphantria cunea	510511702	97.9	97.4	0.5
GCA_951799375.1	Noctuoidea	Noctuidae	Hyppa rectilinea	563295396	97	96.4	0.6
GCA_951799385.1	Noctuoidea	Noctuidae	Hyppa rectilinea	569621701	99.2	98.9	0.3
GCA_950371165.1	Noctuoidea	Noctuidae	Lacanobia oleracea	817314537	98.8	97.8	1
GCA_950370565.1	Noctuoidea	Noctuidae	Lacanobia oleracea	758447639	96.1	95.4	0.7
GCA_947579085.1	Noctuoidea	Noctuidae	Lacanobia wlatinum	844402166	95.7	94.1	1.6
GCA_947578705.1	Noctuoidea	Noctuidae	Lacanobia wlatinum	903907307	98.5	97.8	0.7
GCA_905147035.1	Noctuoidea	Erebidae	Laspeyria flexula	442945434	97	95.7	1.3
GCA_905147015.1	Noctuoidea	Erebidae	Laspeyria flexula	450881683	99.2	99.1	0.1
GCA_958294965.1	Noctuoidea	Noctuidae	Leucania comma	675766663	95.6	94	1.6
GCA_958295575.1	Noctuoidea	Noctuidae	Leucania comma	751733995	99	98.3	0.7
GCA_948248055.1	Noctuoidea	Noctuidae	Leucoma salicis	574873697	80.4	79.4	1
GCA_948253155.1	Noctuoidea	Noctuidae	Leucoma salicis	733208700	99.5	99.1	0.4
GCA_949152455.1	Noctuoidea	Noctuidae	Lithophane leautieri	521678522	98.8	98.1	0.7
GCA_948473405.1	Noctuoidea	Noctuidae	Lithophane ornitopus	502702510	98.8	97.6	1.2
GCA_948473465.1	Noctuoidea	Noctuidae	Lithophane ornitopus	508596170	99.2	98.2	1
GCA_947363655.1	Noctuoidea	Noctuidae	Lithophane semibrunnea	500955303	94.2	93	1.2
GCA_947363905.1	Noctuoidea	Noctuidae	Lithophane semibrunnea	557989272	99.1	98.6	0.5
GCA_947522845.1	Noctuoidea	Noctuidae	Lithophane socia	484178456	98.4	97.7	0.7
GCA_947522985.1	Noctuoidea	Noctuidae	Lithophane socia	489329867	98.9	98.3	0.6
GCA_927399495.1	Noctuoidea	Noctuidae	Luperina testacea	593701007	96.5	95.5	1
GCA_927399505.1	Noctuoidea	Noctuidae	Luperina testacea	601497093	99.3	98.8	0.5
GCA_950005095.1	Noctuoidea	Noctuidae	Lycophotia porphyrea	539209341	98.8	97.8	1
GCA_950005105.1	Noctuoidea	Noctuidae	Lycophotia porphyrea	542404843	99.1	98.7	0.4
GCA_016802235.1	Noctuoidea	Erebidae	Lymantria dispar	998430749	99	95.7	3.3
GCA_004115105.1	Noctuoidea	Erebidae	Lymantria dispar	864963299	91.3	90.4	0.9
GCA_905163525.1	Noctuoidea	Erebidae	Lymantria monacha	895530976	97.3	96.5	0.8
GCA_905163515.2	Noctuoidea	Erebidae	Lymantria monacha	915653161	99.4	98.8	0.6
GCA_905163435.1	Noctuoidea	Noctuidae	Mamestra brassicae	576168760	99.2	98.5	0.7
GCA_002192655.3	Noctuoidea	Noctuidae	Mamestra configurata	571307853	89.3	88.6	0.7
GCA_936440415.1	Noctuoidea	Nolidae	Meganola albula	360425271	90.1	89.1	1
GCA_936450015.1	Noctuoidea	Nolidae	Meganola albula	405246355	99.1	98.7	0.4
GCA_947386145.1	Noctuoidea	Noctuidae	Melanchra persicariae	626669483	97	96.2	0.8
GCA_947386135.1	Noctuoidea	Noctuidae	Melanchra persicariae	647895792	99	98.4	0.6
GCA_916614155.1	Noctuoidea	Noctuidae	Mesoligia furuncula	889612040	99.1	98.3	0.8
GCA_916611985.1	Noctuoidea	Noctuidae	Mesoligia furuncula	870828391	98.4	97.7	0.7
GCA_933228765.1	Noctuoidea	Erebidae	Miltochrista miniata	1056986632	98.6	97.2	1.4
GCA_933228775.1	Noctuoidea	Erebidae	Miltochrista miniata	1000713683	95.6	94.3	1.3
GCA_929113785.1	Noctuoidea	Noctuidae	Mythimna albipuncta	704337577	98.9	97.2	1.7
GCA_929112965.1	Noctuoidea	Noctuidae	Mythimna albipuncta	698550901	99	98.4	0.6
GCA_910589285.2	Noctuoidea	Noctuidae	Mythimna ferrago	860973034	98.9	98.2	0.7
GCA_910589535.2	Noctuoidea	Noctuidae	Mythimna ferrago	784265446	96.3	95.7	0.6
GCA_905147275.2	Noctuoidea	Noctuidae	Mythimna impura	960649792	96.6	94.6	2
GCA_905147345.3	Noctuoidea	Noctuidae	Mythimna impura	935333665	99.3	98	1.3
GCA_949320055.1	Noctuoidea	Noctuidae	Mythimna lalbum	596282749	93.8	92.9	0.9
GCA_949319445.1	Noctuoidea	Noctuidae	Mythimna lalbum	691871265	99.3	98.8	0.5
GCA_029852875.1	Noctuoidea	Noctuidae	Mythimna loreyi	678263292	99	98.3	0.7
GCA_961205865.1	Noctuoidea	Noctuidae	Mythimna pallens	718909557	99	98.5	0.5
GCA_961205895.1	Noctuoidea	Noctuidae	Mythimna pallens	719084952	98.9	98.5	0.4
GCA_030763345.1	Noctuoidea	Noctuidae	Mythimna separata	705611066	99	94.4	4.6
GCA_027497795.1	Noctuoidea	Noctuidae	Mythimna separata	694256530	98.2	96.6	1.6
GCA_029852925.1	Noctuoidea	Noctuidae	Mythimna separata	688387566	99.4	98.2	1.2
GCA_026898235.1	Noctuoidea	Noctuidae	Mythimna separata	665641576	98.9	98.1	0.8
GCA_020882275.1	Noctuoidea	Noctuidae	Mythimna separata	700250022	98.8	98	0.8
GCA_027924545.1	Noctuoidea	Noctuidae	Mythimna separata	681943315	98.8	98.1	0.7
GCA_949316395.1	Noctuoidea	Noctuidae	Mythimna vitellina	724562301	99.6	98.9	0.7
GCA_949316375.1	Noctuoidea	Noctuidae	Mythimna vitellina	726680363	99.3	98.6	0.7
GCA_963082995.1	Noctuoidea	Noctuidae	Noctua comes	540720512	99	98.4	0.6
GCA_963082645.1	Noctuoidea	Noctuidae	Noctua comes	506543042	96.4	95.9	0.5
GCA_905163425.1	Noctuoidea	Noctuidae	Noctua fimbriata	530592961	95.6	94.2	1.4
GCA_905163415.1	Noctuoidea	Noctuidae	Noctua fimbriata	573940004	99.2	98.6	0.6
GCA_910589505.1	Noctuoidea	Noctuidae	Noctua janthe	527981379	98.6	97.2	1.4
GCA_910589295.1	Noctuoidea	Noctuidae	Noctua janthe	532770789	99.1	98.7	0.4
GCA_905220335.1	Noctuoidea	Noctuidae	Noctua pronuba	529179202	99.2	98.6	0.6
GCA_905220345.1	Noctuoidea	Noctuidae	Noctua pronuba	487823627	96.6	96.1	0.5
GCA_905147855.1	Noctuoidea	Notodontidae	Notodonta dromedarius	339672555	98.7	98	0.7
GCA_905147325.1	Noctuoidea	Notodontidae	Notodonta dromedarius	341975702	99.1	98.6	0.5
GCA_918843915.1	Noctuoidea	Notodontidae	Notodonta ziczac	352043103	98.8	98.5	0.3
GCA_918843885.1	Noctuoidea	Notodontidae	Notodonta ziczac	348921405	98.1	97.8	0.3
GCA_947038005.1	Noctuoidea	Noctuidae	Nycteola revayana	621926855	98.8	98.4	0.4
GCA_947037095.1	Noctuoidea	Noctuidae	Nycteola revayana	621024446	98.5	98.1	0.4
GCA_951361185.1	Noctuoidea	Noctuidae	Ochropacha duplaris	354733922	99.1	98.5	0.6
GCA_951361115.1	Noctuoidea	Noctuidae	Ochropacha duplaris	343874145	98	97.5	0.5
GCA_958449765.1	Noctuoidea	Noctuidae	Ochropleura leucogaster	545260182	99.5	98.7	0.8
GCA_958449745.1	Noctuoidea	Noctuidae	Ochropleura leucogaster	545723238	99.1	98.5	0.6
GCA_905475425.1	Noctuoidea	Noctuidae	Ochropleura plecta	617411268	96.9	94.5	2.4
GCA_905475445.1	Noctuoidea	Noctuidae	Ochropleura plecta	643947103	99	98.2	0.8
GCA_963082925.1	Noctuoidea	Noctuidae	Oligia fasciuncula	565848891	89.8	88.3	1.5
GCA_963082905.1	Noctuoidea	Noctuidae	Oligia fasciuncula	617724152	99.4	98.5	0.9
GCA_948474685.1	Noctuoidea	Noctuidae	Oligia latruncula	553155466	97	96	1
GCA_948474745.1	Noctuoidea	Noctuidae	Oligia latruncula	564087821	99.4	98.8	0.6
GCA_951800045.1	Noctuoidea	Noctuidae	Oligia strigilis	580251788	83.8	81	2.8
GCA_951800025.1	Noctuoidea	Noctuidae	Oligia strigilis	626101425	93.9	92.4	1.5
GCA_916610225.1	Noctuoidea	Noctuidae	Omphaloscelis lunosa	623261760	95.5	94	1.5
GCA_916610215.1	Noctuoidea	Noctuidae	Omphaloscelis lunosa	661859241	98.7	98.1	0.6
GCA_917414775.1	Noctuoidea	Erebidae	Orgyia antiqua	419928863	86.6	85.7	0.9
GCA_916999025.1	Noctuoidea	Erebidae	Orgyia antiqua	480094981	99.7	99	0.7
GCA_949775005.1	Noctuoidea	Noctuidae	Orthosia gothica	1065114528	98.9	96.4	2.5
GCA_949774995.1	Noctuoidea	Noctuidae	Orthosia gothica	978787205	94.8	92.8	2
GCA_947563345.1	Noctuoidea	Noctuidae	Orthosia gracilis	710850498	98.9	97.4	1.5
GCA_947562075.1	Noctuoidea	Noctuidae	Orthosia gracilis	715533550	99	97.6	1.4
GCA_948253185.1	Noctuoidea	Noctuidae	Orthosia incerta	943094994	98.5	95.7	2.8
GCA_948252205.1	Noctuoidea	Noctuidae	Orthosia incerta	946246642	99.1	97.1	2
GCA_963082825.1	Noctuoidea	Erebidae	Parascotia fuliginaria	473604183	92.5	91.7	0.8
GCA_963082885.1	Noctuoidea	Erebidae	Parascotia fuliginaria	541559432	99.3	98.9	0.4
GCA_905147805.2	Noctuoidea	Notodontidae	Phalera bucephala	858026449	93.2	91.7	1.5
GCA_905147815.2	Noctuoidea	Notodontidae	Phalera bucephala	933132188	99.4	98.4	1
GCA_905404125.1	Noctuoidea	Notodontidae	Pheosia gnoma	276440668	97.9	95	2.9
GCA_905404115.1	Noctuoidea	Notodontidae	Pheosia gnoma	271333527	98.7	98.1	0.6
GCA_905333115.1	Noctuoidea	Notodontidae	Pheosia tremula	295036384	98.6	96.2	2.4
GCA_905333125.1	Noctuoidea	Notodontidae	Pheosia tremula	290204870	99	98.3	0.7
GCA_905147725.1	Noctuoidea	Noctuidae	Phlogophora meticulosa	507279698	97	96.2	0.8
GCA_905147745.2	Noctuoidea	Noctuidae	Phlogophora meticulosa	538644470	98.4	97.8	0.6
GCA_932526445.1	Noctuoidea	Erebidae	Phragmatobia fuliginosa	629441928	98.7	97.2	1.5
GCA_932526455.1	Noctuoidea	Erebidae	Phragmatobia fuliginosa	630605175	99	97.7	1.3
GCA_950370415.1	Noctuoidea	Noctuidae	Plusia festucae	421903528	98.7	98.2	0.5
GCA_950381575.1	Noctuoidea	Noctuidae	Plusia festucae	422538616	98.8	98.7	0.1
GCA_951329385.1	Noctuoidea	Noctuidae	Polia nebulosa	1011185818	99.2	98.2	1
GCA_951329505.1	Noctuoidea	Noctuidae	Polia nebulosa	983302894	96.5	95.6	0.9
GCA_949987655.1	Noctuoidea	Noctuidae	Polymixis flavicincta	766569608	99.3	98.6	0.7
GCA_949987755.1	Noctuoidea	Noctuidae	Polymixis flavicincta	631601478	87.7	87.2	0.5
GCA_949091785.1	Noctuoidea	Noctuidae	Polymixis lichenea	716679281	99.2	98.5	0.7
GCA_936440985.2	Noctuoidea	Noctuidae	Protodeltote pygarga	409353543	96.5	95.3	1.2
GCA_936450705.2	Noctuoidea	Noctuidae	Protodeltote pygarga	421138003	99.2	98.7	0.5
GCA_951640165.1	Noctuoidea	Nolidae	Pseudoips prasinana	1125677353	99.1	97.8	1.3
GCA_951640185.1	Noctuoidea	Nolidae	Pseudoips prasinana	1054144935	94.9	93.7	1.2
GCA_914767775.1	Noctuoidea	Notodontidae	Ptilodon capucinus	346563099	98.8	98.2	0.6
GCA_914767695.1	Noctuoidea	Notodontidae	Ptilodon capucinus	348696490	98.6	98.1	0.5
GCA_905475335.1	Noctuoidea	Erebidae	Schrankia costaestrigalis	569176499	96.6	95.8	0.8
GCA_905475405.1	Noctuoidea	Erebidae	Schrankia costaestrigalis	571975913	98.6	98.1	0.5
GCA_017933935.1	Noctuoidea	Noctuidae	Sesamia nonagrioides	1021251398	98.3	94.4	3.9
GCA_947562105.1	Noctuoidea	Noctuidae	Shargacucullia verbasci	422724404	98.7	98.2	0.5
GCA_947562055.1	Noctuoidea	Noctuidae	Shargacucullia verbasci	372590869	94.8	94.6	0.2
GCA_916047975.1	Noctuoidea	Erebidae	Spilarctia lutea	544673322	94.6	93	1.6
GCA_916048165.1	Noctuoidea	Erebidae	Spilarctia lutea	584771933	99.2	98.4	0.8
GCA_905220605.1	Noctuoidea	Erebidae	Spilosoma lubricipeda	582128096	98.9	97.8	1.1
GCA_905220595.1	Noctuoidea	Erebidae	Spilosoma lubricipeda	587346829	99	98	1
GCA_015679615.1	Noctuoidea	Noctuidae	Spodoptera exigua	449832622	99.2	96	3.2
GCA_011316535.1	Noctuoidea	Noctuidae	Spodoptera exigua	446801326	98.6	97	1.6
GCA_022315195.1	Noctuoidea	Noctuidae	Spodoptera exigua	432125622	98.4	97.1	1.3
GCA_022117675.1	Noctuoidea	Noctuidae	Spodoptera exigua	419278107	97.1	96.6	0.5
GCA_902829305.4	Noctuoidea	Noctuidae	Spodoptera exigua	450885128	99.3	99.1	0.2
GCA_015832365.1	Noctuoidea	Noctuidae	Spodoptera frugiperda	379902270	97.7	95.1	2.6
GCA_012979215.2	Noctuoidea	Noctuidae	Spodoptera frugiperda	390396834	98.5	97.4	1.1
GCA_023101765.3	Noctuoidea	Noctuidae	Spodoptera frugiperda	383907753	99	98.1	0.9
GCA_000753635.2	Noctuoidea	Noctuidae	Spodoptera frugiperda	358047567	84.9	84	0.9
GCA_019297735.2	Noctuoidea	Noctuidae	Spodoptera frugiperda	385041943	97	96.3	0.7
GCA_026413635.1	Noctuoidea	Noctuidae	Spodoptera frugiperda	329351232	86.6	86.3	0.3
GCA_023853715.1	Noctuoidea	Noctuidae	Spodoptera littoralis	465413609	96.6	95.3	1.3
GCA_022664705.1	Noctuoidea	Noctuidae	Spodoptera littoralis	436552010	99.2	98.3	0.9
GCA_902850265.1	Noctuoidea	Noctuidae	Spodoptera littoralis	435647201	99.1	98.4	0.7
GCA_002706865.3	Noctuoidea	Noctuidae	Spodoptera litura	429567674	98.8	97.6	1.2
GCA_958496315.1	Noctuoidea	Noctuidae	Subacronicta megacephala	420667022	94.6	92.1	2.5
GCA_958496365.1	Noctuoidea	Noctuidae	Subacronicta megacephala	424229903	97	95.9	1.1
GCA_948466365.1	Noctuoidea	Noctuidae	Thalpophila matura	499205160	97.9	96.6	1.3
GCA_948465475.1	Noctuoidea	Noctuidae	Thalpophila matura	520397874	99.5	99.2	0.3
GCA_017165845.1	Noctuoidea	Notodontidae	Thaumetopoea pityocampa	593430432	84.1	82.3	1.8
GCA_943138885.2	Noctuoidea	Noctuidae	Tholera decimalis	1334066527	99.2	97.7	1.5
GCA_943138005.2	Noctuoidea	Noctuidae	Tholera decimalis	1237757284	90.7	89.2	1.5
GCA_948477245.1	Noctuoidea	Erebidae	Thumatha senex	810266827	99.1	98.4	0.7
GCA_948576625.1	Noctuoidea	Erebidae	Thumatha senex	728334951	90.9	90.2	0.7
GCA_948098875.1	Noctuoidea	Noctuidae	Tiliacea aurago	781482763	92.2	90.5	1.7
GCA_948098905.1	Noctuoidea	Noctuidae	Tiliacea aurago	798037616	98.7	98.4	0.3
GCA_009663345.1	Noctuoidea	Noctuidae	Trichoplusia ni	339485905	93.9	89.4	4.5
GCA_003604225.1	Noctuoidea	Noctuidae	Trichoplusia ni	332959012	98.6	98	0.6
GCA_947095545.1	Noctuoidea	Erebidae	Trisateles emortualis	562883226	98.8	98	0.8
GCA_947095525.1	Noctuoidea	Erebidae	Trisateles emortualis	565499321	99	98.6	0.4
GCA_947561705.1	Noctuoidea	Noctuidae	Tyria jacobaeae	579757481	98.1	97.3	0.8
GCA_947561695.1	Noctuoidea	Noctuidae	Tyria jacobaeae	589679721	99	98.7	0.3
GCA_949128055.1	Noctuoidea	Noctuidae	Xanthia icteritia	654348859	98	97.1	0.9
GCA_949128155.1	Noctuoidea	Noctuidae	Xanthia icteritia	664622965	98.9	98.2	0.7
GCA_950022645.1	Noctuoidea	Noctuidae	Xestia ashworthii	697282735	95	92.6	2.4
GCA_950022955.1	Noctuoidea	Noctuidae	Xestia ashworthii	726312753	99	98.1	0.9
GCA_916617455.1	Noctuoidea	Noctuidae	Xestia c-nigrum	751976263	99.2	98.1	1.1
GCA_916618015.1	Noctuoidea	Noctuidae	Xestia c-nigrum	760303607	98.9	98.3	0.6
GCA_941918905.2	Noctuoidea	Noctuidae	Xestia sexstrigata	638317840	98.9	98.5	0.4
GCA_941918865.2	Noctuoidea	Noctuidae	Xestia sexstrigata	604578328	95.9	95.5	0.4
GCA_905147755.2	Noctuoidea	Noctuidae	Xestia xanthographa	878413348	96	95.2	0.8
GCA_905147715.2	Noctuoidea	Noctuidae	Xestia xanthographa	933866812	98.6	98.1	0.5
GCA_935412865.1	Noctuoidea	Noctuidae	Xylocampa areola	538771836	91.3	89.6	1.7
GCA_935421205.1	Noctuoidea	Noctuidae	Xylocampa areola	564553094	99	98.5	0.5
GCA_949319205.1	Noctuoidea	Noctuidae	Zelleria hepariella	438620137	96.4	92.4	4
GCA_949319315.1	Noctuoidea	Noctuidae	Zelleria hepariella	428770458	98.5	98.1	0.4
GCA_905404305.1	Papilionoidea	Pieridae	Anthocharis cardamines	327220656	94.4	93.5	0.9
GCA_905404175.1	Papilionoidea	Pieridae	Anthocharis cardamines	359601502	99.4	98.8	0.6
GCA_912999795.2	Papilionoidea	Pieridae	Aporia crataegi	226628546	98.8	97.9	0.9
GCA_912999735.1	Papilionoidea	Pieridae	Aporia crataegi	229678889	98.8	98.1	0.7
GCA_944452645.1	Papilionoidea	Lycaenidae	Aricia agestis	433632574	99.2	98.7	0.5
GCA_905147165.1	Papilionoidea	Lycaenidae	Aricia agestis	434242426	99	98.6	0.4
GCA_944452695.1	Papilionoidea	Lycaenidae	Aricia agestis	437367655	99.2	98.9	0.3
GCA_905147365.1	Papilionoidea	Lycaenidae	Aricia agestis	435265205	99.1	98.9	0.2
GCA_937612035.1	Papilionoidea	Lycaenidae	Aricia artaxerxes	458481091	99.4	99.2	0.2
GCA_018249125.1	Papilionoidea	Hesperiidae	Asbolis capucinus	428890657	82.1	81.5	0.6
GCA_018248015.1	Papilionoidea	Papilionidae	Atrophaneura dixoni	332820718	95.5	93.7	1.8
GCA_029286795.1	Papilionoidea	Papilionidae	Atrophaneura hedistus	287864083	98.6	98.3	0.3
GCA_031353405.1	Papilionoidea	Papilionidae	Baronia brevicornis	405551642	94.5	92.3	2.2
GCA_028537555.1	Papilionoidea	Papilionidae	Battus philenor	443215375	99	98.9	0.1
GCA_028537355.1	Papilionoidea	Papilionidae	Battus philenor	422808241	96.2	96.2	0
GCA_029286595.1	Papilionoidea	Papilionidae	Bhutanitis thaidina	471369008	98.7	98.5	0.2
GCA_900239965.1	Papilionoidea	Lycaenidae	Bicyclus anynana	475399557	98.2	97.3	0.9
GCA_947172395.1	Papilionoidea	Lycaenidae	Bicyclus anynana	457159770	98.8	98	0.8
GCA_951802665.2	Papilionoidea	Nymphalidae	Boloria euphrosyne	381122580	94.5	93.9	0.6
GCA_951802675.2	Papilionoidea	Nymphalidae	Boloria euphrosyne	400436497	99	98.5	0.5
GCA_905231865.2	Papilionoidea	Nymphalidae	Boloria selene	399902484	98.4	98.1	0.3
GCA_905231875.1	Papilionoidea	Nymphalidae	Boloria selene	326647194	86	85.7	0.3
GCA_947093115.1	Papilionoidea	Nymphalidae	Brenthis daphne	419103165	98.8	98.3	0.5
GCA_951806755.1	Papilionoidea	Nymphalidae	Brenthis hecate	408758099	98.8	98.4	0.4
GCA_921882275.1	Papilionoidea	Nymphalidae	Brenthis ino	411873249	99.1	98.8	0.3
GCA_002245505.1	Papilionoidea	Riodinidae	Calephelis nemesis	808524533	96.5	95.7	0.8
GCA_002245475.1	Papilionoidea	Riodinidae	Calephelis virginiensis	855081797	93.6	93.1	0.5
GCA_001625245.1	Papilionoidea	Lycaenidae	Calycopis cecrops	728788927	95.6	93.7	1.9
GCA_944567765.1	Papilionoidea	Hesperiidae	Carterocephalus palaemon	394522428	99.2	98.5	0.7
GCA_944567795.1	Papilionoidea	Hesperiidae	Carterocephalus palaemon	347244150	90.2	89.5	0.7
GCA_002930495.1	Papilionoidea	Hesperiidae	Cecropterus lyciades	566818879	97	96.8	0.2
GCA_905147145.1	Papilionoidea	Lycaenidae	Celastrina argiolus	473038342	96.1	94.4	1.7
GCA_905187575.2	Papilionoidea	Lycaenidae	Celastrina argiolus	499114119	99.3	98.8	0.5
GCA_018248235.1	Papilionoidea	Hesperiidae	Choaspes benjaminii	357905988	89.2	88.1	1.1
GCA_029959075.1	Papilionoidea	Pieridae	Colias behrii	399515410	99	97.8	1.2
GCA_029959065.1	Papilionoidea	Pieridae	Colias behrii	371279058	96.4	95.9	0.5
GCA_009982905.1	Papilionoidea	Pieridae	Colias croceus	318584009	93.5	90.1	3.4
GCA_905220445.1	Papilionoidea	Pieridae	Colias croceus	305561395	96.3	95.3	1
GCA_905220415.1	Papilionoidea	Pieridae	Colias croceus	324897031	98.8	98.4	0.4
GCA_905147265.1	Papilionoidea	Lycaenidae	Cyaniris semiargus	441887936	98.4	97.6	0.8
GCA_905187585.1	Papilionoidea	Lycaenidae	Cyaniris semiargus	441504031	98.7	98.4	0.3
GCA_018252175.1	Papilionoidea	Lycaenidae	Cyclargus thomasi	378920742	92.6	91.9	0.7
GCA_026546445.1	Papilionoidea	Lycaenidae	Cyclargus thomasi	363404831	92.6	92.1	0.5
GCA_004959915.1	Papilionoidea	Nymphalidae	Danaus chrysippus	322399471	94.1	92	2.1
GCA_916720795.1	Papilionoidea	Nymphalidae	Danaus chrysippus	354020300	98.3	97.4	0.9
GCA_018231745.1	Papilionoidea	Nymphalidae	Danaus eresimus	232968757	81.3	80.8	0.5
GCA_010014825.2	Papilionoidea	Nymphalidae	Danaus melanippus	419842079	94.5	91.4	3.1
GCA_000235995.2	Papilionoidea	Nymphalidae	Danaus plexippus	248577651	97.9	96.8	1.1
GCA_018135715.1	Papilionoidea	Nymphalidae	Danaus plexippus	245173502	98.5	97.6	0.9
GCA_009731565.1	Papilionoidea	Nymphalidae	Danaus plexippus	248676414	98.1	97.3	0.8
GCA_018230265.1	Papilionoidea	Pieridae	Delias oraia	241176567	93.1	92.4	0.7
GCA_010014985.3	Papilionoidea	Pieridae	Delias pasithoe	298017273	81.1	80.5	0.6
GCA_013421085.1	Papilionoidea	Nymphalidae	Dione vanillae	390746361	94.4	91.7	2.7
GCA_019049465.1	Papilionoidea	Nymphalidae	Dryas iulia	440278161	98.2	97.8	0.4
GCA_015832385.1	Papilionoidea	Nymphalidae	Elymnias hypermnestra	566918018	98.7	97.8	0.9
GCA_923062935.2	Papilionoidea	Nymphalidae	Erebia aethiops	419910063	92.9	91.3	1.6
GCA_923060345.2	Papilionoidea	Nymphalidae	Erebia aethiops	473453904	98.7	97.9	0.8
GCA_917050995.2	Papilionoidea	Nymphalidae	Erebia ligea	506812252	97.5	96.4	1.1
GCA_917051295.2	Papilionoidea	Nymphalidae	Erebia ligea	506382226	98.2	97.3	0.9
GCA_905147245.1	Papilionoidea	Hesperiidae	Erynnis tages	330807701	98.9	98.6	0.3
GCA_905147235.1	Papilionoidea	Hesperiidae	Erynnis tages	329343411	98.8	98.7	0.1
GCA_019049475.1	Papilionoidea	Nymphalidae	Eueides isabella	440123586	98.7	96.4	2.3
GCA_018252095.1	Papilionoidea	Lycaenidae	Eumaeus atala	535867235	87.1	86.6	0.5
GCA_017140195.1	Papilionoidea	Lycaenidae	Eumaeus atala	538113891	98.8	98.6	0.2
GCA_026546695.1	Papilionoidea	Lycaenidae	Eumaeus atala	522738843	90.8	90.6	0.2
GCA_933666425.1	Papilionoidea	Nymphalidae	Euphydryas editha	607788004	98	97.2	0.8
GCA_026213755.1	Papilionoidea	Pieridae	Eurema hecabe	296268102	94.8	91.7	3.1
GCA_018238005.1	Papilionoidea	Pieridae	Eurema mandarina	265962552	83.2	82.6	0.6
GCA_905404255.1	Papilionoidea	Nymphalidae	Fabriciana adippe	452203855	95.2	94.6	0.6
GCA_905404265.1	Papilionoidea	Nymphalidae	Fabriciana adippe	484811369	98.5	98.2	0.3
GCA_905404095.1	Papilionoidea	Lycaenidae	Glaucopsyche alexis	619528502	98.7	98	0.7
GCA_025727935.1	Papilionoidea	Pieridae	Hebomoia glaucippe	229045880	92.3	91.7	0.6
GCA_018249835.1	Papilionoidea	Nymphalidae	Heliconius besckei	399443927	80.8	78.5	2.3
GCA_030704555.1	Papilionoidea	Nymphalidae	Heliconius charithonia	356183433	98.6	94.7	3.9
GCA_018231725.1	Papilionoidea	Nymphalidae	Heliconius charithonia	351778219	80	79	1
GCA_024221795.1	Papilionoidea	Nymphalidae	Heliconius charithonia	352802306	97.7	96.8	0.9
GCA_024221835.1	Papilionoidea	Nymphalidae	Heliconius charithonia	352485794	97.3	96.4	0.9
GCA_018230605.1	Papilionoidea	Nymphalidae	Heliconius congener	331529668	81.7	81.4	0.3
GCA_031001675.1	Papilionoidea	Nymphalidae	Heliconius cydno	232335336	95.3	94.9	0.4
GCA_013403705.1	Papilionoidea	Nymphalidae	Heliconius hermathena	391646345	97.2	96.8	0.4
GCA_013421065.1	Papilionoidea	Nymphalidae	Heliconius himera	399744062	96.4	95.4	1
GCA_013421025.1	Papilionoidea	Nymphalidae	Heliconius himera	410806039	94.1	93.1	1
GCA_001485965.1	Papilionoidea	Nymphalidae	Heliconius ismenius	259837422	80	79.6	0.4
GCA_013420985.1	Papilionoidea	Nymphalidae	Heliconius melpomene	293286443	97.3	94.6	2.7
GCA_000313835.2	Papilionoidea	Nymphalidae	Heliconius melpomene	273786188	96.3	95.4	0.9
GCA_013403645.1	Papilionoidea	Nymphalidae	Heliconius nattereri	275868317	99.1	98.7	0.4
GCA_016802705.1	Papilionoidea	Nymphalidae	Heliconius numata	364245568	96.7	92.2	4.5
GCA_016802485.1	Papilionoidea	Nymphalidae	Heliconius numata	314238884	95.3	90.8	4.5
GCA_016802685.1	Papilionoidea	Nymphalidae	Heliconius numata	357839403	96.9	92.5	4.4
GCA_016802665.1	Papilionoidea	Nymphalidae	Heliconius numata	351013133	96.8	92.8	4
GCA_016802625.1	Papilionoidea	Nymphalidae	Heliconius numata	351227686	97.9	94.6	3.3
GCA_917862395.2	Papilionoidea	Nymphalidae	Heliconius sara	348895802	98.4	98.2	0.2
GCA_905404135.1	Papilionoidea	Hesperiidae	Hesperia comma	525335281	99.1	98.5	0.6
GCA_023373885.1	Papilionoidea	Nymphalidae	Hestina assimilis	423874072	99.1	98.4	0.7
GCA_016906905.1	Papilionoidea	Nymphalidae	Hestina assimilis	421032318	98.8	98.1	0.7
GCA_933228805.2	Papilionoidea	Nymphalidae	Hipparchia semele	403405494	98.6	98.1	0.5
GCA_933228835.1	Papilionoidea	Nymphalidae	Hipparchia semele	374514753	95.9	95.5	0.4
GCA_008963455.1	Papilionoidea	Nymphalidae	Hypolimnas misippus	408793762	97.8	97.5	0.3
GCA_027122835.1	Papilionoidea	Nymphalidae	Hypolimnas misippus	400500512	87	86.7	0.3
GCA_933534255.1	Papilionoidea	Papilionidae	Iphiclides podalirius	430729501	96.7	96.4	0.3
GCA_028829205.1	Papilionoidea	Nymphalidae	Ithomia salapia	390328265	98	95.1	2.9
GCA_029286875.1	Papilionoidea	Papilionidae	Lamproptera curius	623741883	90.6	90.4	0.2
GCA_928268935.1	Papilionoidea	Nymphalidae	Lasiommata megera	488442692	98.5	97.9	0.6
GCA_928267235.1	Papilionoidea	Nymphalidae	Lasiommata megera	446015746	93.6	93.2	0.4
GCA_949711685.1	Papilionoidea	Pieridae	Leptidea juvernica	675321381	94.3	92.8	1.5
GCA_949711755.1	Papilionoidea	Pieridae	Leptidea juvernica	659569169	96.6	95.7	0.9
GCA_949711725.1	Papilionoidea	Pieridae	Leptidea reali	670139173	95.6	93.6	2
GCA_949710795.1	Papilionoidea	Pieridae	Leptidea reali	641927969	93.5	91.9	1.6
GCA_949711785.1	Papilionoidea	Pieridae	Leptidea sinapis	664090848	94.2	92.5	1.7
GCA_949711735.1	Papilionoidea	Pieridae	Leptidea sinapis	672410344	95.6	94	1.6
GCA_949711765.1	Papilionoidea	Pieridae	Leptidea sinapis	685169725	95.2	93.6	1.6
GCA_900199445.1	Papilionoidea	Pieridae	Leptidea sinapis	643059204	86.3	84.9	1.4
GCA_905404105.1	Papilionoidea	Pieridae	Leptidea sinapis	674498414	98.6	97.3	1.3
GCA_949711715.1	Papilionoidea	Pieridae	Leptidea sinapis	655041950	96.1	94.9	1.2
GCA_905404315.1	Papilionoidea	Pieridae	Leptidea sinapis	685583065	99.2	98.2	1
GCA_900199415.2	Papilionoidea	Pieridae	Leptidea sinapis	642750272	98.1	97.1	1
GCA_951799455.1	Papilionoidea	Pieridae	Leptophobia aripa	193027083	98.2	97.4	0.8
GCA_951799465.1	Papilionoidea	Pieridae	Leptophobia aripa	195623806	99.1	98.7	0.4
GCA_001278395.1	Papilionoidea	Hesperiidae	Lerema accius	298169737	95.9	95	0.9
GCA_905147385.1	Papilionoidea	Nymphalidae	Limenitis camilla	435097539	99.4	98.7	0.7
GCA_905147315.1	Papilionoidea	Nymphalidae	Limenitis camilla	396065961	95.6	95.2	0.4
GCA_019845155.1	Papilionoidea	Papilionidae	Luehdorfia chinensis	727361315	96.9	93	3.9
GCA_029286615.1	Papilionoidea	Papilionidae	Luehdorfia chinensis	685805359	93.2	92.5	0.7
GCA_905333065.1	Papilionoidea	Lycaenidae	Lycaena phlaeas	403619318	96.2	95.5	0.7
GCA_905333005.2	Papilionoidea	Lycaenidae	Lycaena phlaeas	420468287	99.2	98.9	0.3
GCA_905332955.1	Papilionoidea	Lycaenidae	Lysandra bellargus	497064181	96.4	95.7	0.7
GCA_905333045.1	Papilionoidea	Lycaenidae	Lysandra bellargus	528918181	99.2	98.8	0.4
GCA_905220525.1	Papilionoidea	Lycaenidae	Lysandra coridon	524608667	96.1	95.2	0.9
GCA_905220515.1	Papilionoidea	Lycaenidae	Lysandra coridon	540719330	99	98.3	0.7
GCA_902806685.1	Papilionoidea	Nymphalidae	Maniola hyperantus	408137179	98.6	97.4	1.2
GCA_902806685.2	Papilionoidea	Nymphalidae	Maniola hyperantus	408137179	98.6	97.4	1.2
GCA_902806615.1	Papilionoidea	Nymphalidae	Maniola hyperantus	362692543	83.7	83	0.7
GCA_905333055.1	Papilionoidea	Nymphalidae	Maniola jurtina	402038846	98.8	97.9	0.9
GCA_905333105.1	Papilionoidea	Nymphalidae	Maniola jurtina	374714435	95.3	94.9	0.4
GCA_029286785.1	Papilionoidea	Papilionidae	Meandrusa payeni	409769173	97.5	97.2	0.3
GCA_959347395.1	Papilionoidea	Nymphalidae	Mechanitis mazaeus	290701178	98.9	98.4	0.5
GCA_959347365.1	Papilionoidea	Nymphalidae	Mechanitis mazaeus	266038243	93.3	93.1	0.2
GCA_959347415.1	Papilionoidea	Nymphalidae	Mechanitis messenoides	294904878	99.1	98.8	0.3
GCA_959347375.1	Papilionoidea	Nymphalidae	Mechanitis messenoides	267851794	93.5	93.3	0.2
GCA_018251855.1	Papilionoidea	Hesperiidae	Megathymus violae	422183400	90.6	90.4	0.2
GCA_003671415.1	Papilionoidea	Hesperiidae	Megathymus violae	429427782	99.2	99.1	0.1
GCA_920103875.1	Papilionoidea	Nymphalidae	Melanargia galathea	581506946	96.3	95.1	1.2
GCA_920104075.1	Papilionoidea	Nymphalidae	Melanargia galathea	606360635	98.6	97.6	1
GCA_918361175.2	Papilionoidea	Nymphalidae	Melinaea marsaeus	474628858	94	93.2	0.8
GCA_918358865.1	Papilionoidea	Nymphalidae	Melinaea marsaeus	503491660	97.6	97.2	0.4
GCA_918358695.1	Papilionoidea	Nymphalidae	Melinaea menophilus	496044222	98.6	98.4	0.2
GCA_918361105.2	Papilionoidea	Nymphalidae	Melinaea menophilus	477590851	94.2	94.2	0
GCA_905220565.1	Papilionoidea	Nymphalidae	Melitaea cinxia	499397863	97.8	97.2	0.6
GCA_000716385.1	Papilionoidea	Nymphalidae	Melitaea cinxia	389892349	80.9	80.3	0.6
GCA_905220555.1	Papilionoidea	Nymphalidae	Melitaea cinxia	449465048	88	87.5	0.5
GCA_905220535.1	Papilionoidea	Nymphalidae	Mellicta athalia	590748717	95	93.5	1.5
GCA_905220545.2	Papilionoidea	Nymphalidae	Mellicta athalia	609549632	97.9	97.3	0.6
GCA_029101515.1	Papilionoidea	Nymphalidae	Morpho achilles	490219473	98.5	97	1.5
GCA_947086495.1	Papilionoidea	Nymphalidae	Morpho achilles	490219473	98.5	97	1.5
GCA_029101505.1	Papilionoidea	Nymphalidae	Morpho deidamia	484913592	98.7	98.2	0.5
GCA_947086505.1	Papilionoidea	Nymphalidae	Morpho deidamia	484913592	98.7	98.2	0.5
GCA_959347355.1	Papilionoidea	Nymphalidae	Napeogenes inachia	340177496	99.2	98.8	0.4
GCA_959347435.1	Papilionoidea	Nymphalidae	Napeogenes inachia	338358232	99	98.6	0.4
GCA_959347325.1	Papilionoidea	Nymphalidae	Napeogenes sylphis	514864116	98.5	98	0.5
GCA_959347405.1	Papilionoidea	Nymphalidae	Napeogenes sylphis	521283567	99.1	98.8	0.3
GCA_963151305.1	Papilionoidea	Nymphalidae	Nymphalis c-album	359337293	96.3	96	0.3
GCA_905332345.1	Papilionoidea	Nymphalidae	Nymphalis c-album	373116874	87.6	87.3	0.3
GCA_963151315.1	Papilionoidea	Nymphalidae	Nymphalis c-album	363587841	98.7	98.5	0.2
GCA_905147125.1	Papilionoidea	Nymphalidae	Nymphalis io	381505224	98.2	97.4	0.8
GCA_905147045.1	Papilionoidea	Nymphalidae	Nymphalis io	384156914	98.8	98.2	0.6
GCA_905220585.2	Papilionoidea	Nymphalidae	Nymphalis polychloros	398097521	98.4	98.1	0.3
GCA_905220575.1	Papilionoidea	Nymphalidae	Nymphalis polychloros	375036897	96	95.7	0.3
GCA_905147055.1	Papilionoidea	Nymphalidae	Nymphalis urticae	392919256	98.8	98.5	0.3
GCA_905147175.2	Papilionoidea	Nymphalidae	Nymphalis urticae	392803606	98.8	98.5	0.3
GCA_905404205.1	Papilionoidea	Hesperiidae	Ochlodes sylvanus	307650462	87.6	86.5	1.1
GCA_905404295.2	Papilionoidea	Hesperiidae	Ochlodes sylvanus	379669142	98.9	98.4	0.5
GCA_029955525.1	Papilionoidea	Nymphalidae	Oeneis ivallda	770864096	98.6	94.8	3.8
GCA_029955545.1	Papilionoidea	Nymphalidae	Oeneis ivallda	738917790	96.8	94.9	1.9
GCA_029093585.1	Papilionoidea	Papilionidae	Ornithoptera alexandrae	321467615	98.4	97.7	0.7
GCA_029030555.1	Papilionoidea	Papilionidae	Ornithoptera alexandrae	321133960	98.8	98.5	0.3
GCA_029031855.1	Papilionoidea	Papilionidae	Ornithoptera alexandrae	325004874	99	98.8	0.2
GCA_029093605.1	Papilionoidea	Papilionidae	Ornithoptera alexandrae	320551670	98.6	98.4	0.2
GCA_029034505.1	Papilionoidea	Papilionidae	Ornithoptera priamus	315027425	98.8	98.2	0.6
GCA_018246255.1	Papilionoidea	Papilionidae	Pachliopta kotzebuea	298781924	81.4	81	0.4
GCA_011763625.2	Papilionoidea	Papilionidae	Papilio bianor	452973067	80.8	80.1	0.7
GCA_018247735.1	Papilionoidea	Papilionidae	Papilio clytia	340409189	85.8	83.9	1.9
GCA_013186455.1	Papilionoidea	Papilionidae	Papilio dardanus	231123043	93.7	93.3	0.4
GCA_029286655.1	Papilionoidea	Papilionidae	Papilio demoleus	260398016	98.3	97.7	0.6
GCA_029641285.1	Papilionoidea	Papilionidae	Papilio elwesi	358508690	98.1	95.1	3
GCA_029849275.1	Papilionoidea	Papilionidae	Papilio elwesi	358508690	98.1	95.1	3
GCA_027563995.1	Papilionoidea	Papilionidae	Papilio gigon	223974696	95.8	95.4	0.4
GCA_000931545.1	Papilionoidea	Papilionidae	Papilio glaucus	374815656	95.7	94.1	1.6
GCA_001298355.1	Papilionoidea	Papilionidae	Papilio machaon	278421261	95.6	94.5	1.1
GCA_912999745.1	Papilionoidea	Papilionidae	Papilio machaon	252114018	99	98.1	0.9
GCA_912999765.2	Papilionoidea	Papilionidae	Papilio machaon	229243718	96.4	96.1	0.3
GCA_003118335.3	Papilionoidea	Papilionidae	Papilio memnon	232528895	97.6	96.3	1.3
GCA_027122675.1	Papilionoidea	Papilionidae	Papilio memnon	278512481	85.8	84.6	1.2
GCA_003118415.2	Papilionoidea	Papilionidae	Papilio memnon	240740566	94.8	94.2	0.6
GCA_000836215.1	Papilionoidea	Papilionidae	Papilio polytes	227005758	94.1	93.7	0.4
GCA_026167825.1	Papilionoidea	Papilionidae	Papilio polyxenes	321324091	92.8	90.3	2.5
GCA_029286645.1	Papilionoidea	Papilionidae	Papilio protenor	246123674	97.5	97.2	0.3
GCA_001298345.1	Papilionoidea	Papilionidae	Papilio xuthus	243231804	98.7	97.4	1.3
GCA_000836235.2	Papilionoidea	Papilionidae	Papilio xuthus	223546057	98.8	98.5	0.3
GCA_900499025.1	Papilionoidea	Nymphalidae	Pararge aegeria	501694711	87.5	86.2	1.3
GCA_905163445.1	Papilionoidea	Nymphalidae	Pararge aegeria	516571003	99.2	98.6	0.6
GCA_934870175.1	Papilionoidea	Nymphalidae	Pararge aegeria	479273641	88.5	88	0.5
GCA_905163545.1	Papilionoidea	Nymphalidae	Pararge aegeria	440921836	89.2	88.9	0.3
GCA_018244795.1	Papilionoidea	Hesperiidae	Parelbella ahira	346315976	83.1	82.4	0.7
GCA_907164705.1	Papilionoidea	Papilionidae	Parnassius apollo	1391972728	98.5	96.8	1.7
GCA_029286625.1	Papilionoidea	Papilionidae	Parnassius orleans	1233449632	92.7	91.3	1.4
GCA_018245475.1	Papilionoidea	Papilionidae	Pharmacophagus antenor	355334115	82	81.5	0.5
GCA_001586405.1	Papilionoidea	Pieridae	Phoebis sennae	287490372	90.8	89.4	1.4
GCA_905147105.1	Papilionoidea	Pieridae	Pieris brassicae	292325833	99.1	98.7	0.4
GCA_942653925.1	Papilionoidea	Pieridae	Pieris brassicae	265902541	98.9	98.5	0.4
GCA_905147085.1	Papilionoidea	Pieridae	Pieris brassicae	264942436	96.2	95.8	0.4
GCA_905332375.1	Papilionoidea	Pieridae	Pieris macdunnoughi	316549294	98.6	97.9	0.7
GCA_029001895.1	Papilionoidea	Pieridae	Pieris mannii	300896379	99.1	98.2	0.9
GCA_028984075.1	Papilionoidea	Pieridae	Pieris mannii	294251341	99.1	98.5	0.6
GCA_905231885.1	Papilionoidea	Pieridae	Pieris napi	319989255	99.4	98.4	1
GCA_905475415.1	Papilionoidea	Pieridae	Pieris napi	306647215	96.8	96	0.8
GCA_905475465.2	Papilionoidea	Pieridae	Pieris napi	319186907	99.3	98.6	0.7
GCA_905231895.1	Papilionoidea	Pieridae	Pieris napi	313474378	99.2	98.5	0.7
GCA_001856805.1	Papilionoidea	Pieridae	Pieris rapae	245871251	98.7	98.1	0.6
GCA_905147795.1	Papilionoidea	Pieridae	Pieris rapae	256355036	98.7	98.1	0.6
GCA_905147735.1	Papilionoidea	Pieridae	Pieris rapae	241658777	96.2	95.7	0.5
GCA_905404155.3	Papilionoidea	Lycaenidae	Plebejus argus	382092912	99.1	98.8	0.3
GCA_905404165.1	Papilionoidea	Lycaenidae	Plebejus argus	381919582	98.1	97.8	0.3
GCA_937629555.1	Papilionoidea	Lycaenidae	Polyommatus icarus	511074499	98.8	97.7	1.1
GCA_937595015.1	Papilionoidea	Lycaenidae	Polyommatus icarus	511742462	99	98.7	0.3
GCA_963422455.1	Papilionoidea	Lycaenidae	Polyommatus iphigenia	534753017	95.6	93.8	1.8
GCA_963422495.1	Papilionoidea	Lycaenidae	Polyommatus iphigenia	551781275	98.9	98.5	0.4
GCA_911387725.2	Papilionoidea	Hesperiidae	Pyrgus malvae	718749843	99.2	98.7	0.5
GCA_911387765.1	Papilionoidea	Hesperiidae	Pyrgus malvae	724634141	99.1	98.6	0.5
GCA_029286605.1	Papilionoidea	Papilionidae	Sericinus montela	594849734	95.4	94.6	0.8
GCA_029286865.1	Papilionoidea	Papilionidae	Teinopalpus imperialis	544693906	96	95.8	0.2
GCA_951805285.1	Papilionoidea	Hesperiidae	Thymelicus acteon	536980141	99.1	98.6	0.5
GCA_951805295.1	Papilionoidea	Hesperiidae	Thymelicus acteon	538431708	98.9	98.4	0.5
GCA_911387695.1	Papilionoidea	Hesperiidae	Thymelicus sylvestris	455065439	96.8	95.7	1.1
GCA_911387775.1	Papilionoidea	Hesperiidae	Thymelicus sylvestris	470710341	98.6	97.9	0.7
GCA_029286815.1	Papilionoidea	Papilionidae	Troides helena	346252535	96.7	96.5	0.2
GCA_029032895.1	Papilionoidea	Papilionidae	Troides oblongomaculatus	343353597	98.9	98.4	0.5
GCA_949699795.1	Papilionoidea	Hesperiidae	Urbanus simplicius	610055363	98.9	98.4	0.5
GCA_949699105.1	Papilionoidea	Hesperiidae	Urbanus simplicius	544844316	92.4	92.1	0.3
GCA_905147765.2	Papilionoidea	Nymphalidae	Vanessa atalanta	370420815	98.7	98.1	0.6
GCA_905147705.2	Papilionoidea	Nymphalidae	Vanessa atalanta	345513609	96.1	95.6	0.5
GCA_022405095.1	Papilionoidea	Nymphalidae	Vanessa cardui	425413715	98.4	97.9	0.5
GCA_905220365.1	Papilionoidea	Nymphalidae	Vanessa cardui	424798336	98.7	98.4	0.3
GCA_905220365.2	Papilionoidea	Nymphalidae	Vanessa cardui	424798336	98.7	98.4	0.3
GCA_905220355.1	Papilionoidea	Nymphalidae	Vanessa cardui	400957847	95.8	95.6	0.2
GCA_002938995.1	Papilionoidea	Nymphalidae	Vanessa tameamea	357124929	98.5	98	0.5
GCA_012273895.2	Papilionoidea	Pieridae	Zerene cesonia	266405969	96.1	93.2	2.9
GCA_916618085.2	Pterophoroidea	Pterophoridae	Emmelina monodactyla	236902939	85.3	84.5	0.8
GCA_916618145.1	Pterophoroidea	Pterophoridae	Emmelina monodactyla	312395474	99.1	98.4	0.7
GCA_923062675.1	Pterophoroidea	Pterophoridae	Marasmarcha lunaedactyla	771083478	99.1	98.6	0.5
GCA_944452705.1	Pterophoroidea	Pterophoridae	Stenoptilia bipunctidactyla	796815271	97.1	96.1	1
GCA_944452665.1	Pterophoroidea	Pterophoridae	Stenoptilia bipunctidactyla	822879636	99.2	98.3	0.9
GCA_943193655.1	Pyraloidea	Crambidae	Acentria ephemerella	336121962	98.7	98	0.7
GCA_943193645.1	Pyraloidea	Crambidae	Acentria ephemerella	340777416	99.3	98.9	0.4
GCA_030625045.1	Pyraloidea	Pyralidae	Achroia grisella	442882001	98.9	95.7	3.2
GCA_943193695.1	Pyraloidea	Pyralidae	Acrobasis suavella	647267125	98.7	98.3	0.4
GCA_943789515.1	Pyraloidea	Crambidae	Agriphila geniculea	723572193	93.6	91.8	1.8
GCA_943789525.1	Pyraloidea	Crambidae	Agriphila geniculea	781638172	98.8	97.1	1.7
GCA_927400025.1	Pyraloidea	Crambidae	Agriphila geniculea	539623764	99	98.2	0.8
GCA_950108535.1	Pyraloidea	Crambidae	Agriphila straminella	511463620	99.1	98.1	1
GCA_950109475.1	Pyraloidea	Crambidae	Agriphila straminella	511839513	98.9	98.2	0.7
GCA_928269205.1	Pyraloidea	Crambidae	Agriphila tristella	806420820	98.6	97.3	1.3
GCA_928269145.1	Pyraloidea	Crambidae	Agriphila tristella	801760480	98.8	98.1	0.7
GCA_001186105.1	Pyraloidea	Pyralidae	Amyelois transitella	406468287	98.1	95.9	2.2
GCA_949315895.1	Pyraloidea	Crambidae	Anania crocealis	623979160	98.4	98.2	0.2
GCA_950370675.1	Pyraloidea	Crambidae	Anania fuscalis	492474218	94	93.5	0.5
GCA_950371115.1	Pyraloidea	Crambidae	Anania fuscalis	563922727	98.8	98.5	0.3
GCA_947044225.1	Pyraloidea	Pyralidae	Apomyelois bistriatella	347797802	94.6	93.7	0.9
GCA_947044815.1	Pyraloidea	Pyralidae	Apomyelois bistriatella	389556621	98.7	98	0.7
GCA_927399455.1	Pyraloidea	Crambidae	Calamotropha paludella	620053142	85.8	84.2	1.6
GCA_927399485.1	Pyraloidea	Crambidae	Calamotropha paludella	742465520	99.2	98.4	0.8
GCA_004000445.1	Pyraloidea	Crambidae	Chilo suppressalis	824354176	96.8	93.8	3
GCA_902850365.2	Pyraloidea	Crambidae	Chilo suppressalis	783446955	98.9	98.2	0.7
GCA_910589405.1	Pyraloidea	Crambidae	Chrysoteuchia culmella	585300434	89.9	89.3	0.6
GCA_910589605.1	Pyraloidea	Crambidae	Chrysoteuchia culmella	645211292	99	98.6	0.4
GCA_014851415.1	Pyraloidea	Crambidae	Cnaphalocrocis medinalis	528450314	96.3	92.8	3.5
GCA_031163375.1	Pyraloidea	Crambidae	Conogethes punctiferalis	494479261	96.4	95.6	0.8
GCA_949710025.1	Pyraloidea	Crambidae	Crambus lathoniellus	890545947	96.8	94.8	2
GCA_949710035.1	Pyraloidea	Crambidae	Crambus lathoniellus	893766342	98.5	97.4	1.1
GCA_951394215.1	Pyraloidea	Crambidae	Cydalima perspectalis	483679240	94.1	94	0.1
GCA_014843785.1	Pyraloidea	Crambidae	Diatraea saccharalis	453235217	86.3	85.2	1.1
GCA_918026875.4	Pyraloidea	Crambidae	Diatraea saccharalis	507694123	98.5	97.8	0.7
GCA_947532095.1	Pyraloidea	Pyralidae	Elegia similella	719976164	90.2	89.3	0.9
GCA_947532085.1	Pyraloidea	Pyralidae	Elegia similella	780449290	99.4	98.7	0.7
GCA_955846215.1	Pyraloidea	Crambidae	Elophila nymphaeata	641617657	91	89.7	1.3
GCA_955850985.1	Pyraloidea	Crambidae	Elophila nymphaeata	734131109	99	98.7	0.3
GCA_905160925.1	Pyraloidea	Pyralidae	Endotricha flammealis	444101134	94.5	93.6	0.9
GCA_905163395.2	Pyraloidea	Pyralidae	Endotricha flammealis	473933762	99.1	98.6	0.5
GCA_018467065.1	Pyraloidea	Pyralidae	Ephestia elutella	576941106	95.1	92.6	2.5
GCA_921026995.1	Pyraloidea	Pyralidae	Ephestia kuehniella	61075989	81.1	80.2	0.9
GCA_947562065.1	Pyraloidea	Crambidae	Eudonia lacustrata	686754125	94.3	92.5	1.8
GCA_947562085.1	Pyraloidea	Crambidae	Eudonia lacustrata	699495293	98.9	97.9	1
GCA_963082515.1	Pyraloidea	Crambidae	Eudonia mercurella	544959441	86.7	84.1	2.6
GCA_963082485.1	Pyraloidea	Crambidae	Eudonia mercurella	591494033	93.2	92.3	0.9
GCA_949315915.1	Pyraloidea	Crambidae	Eudonia truncicolella	510777748	98	97.2	0.8
GCA_949315975.1	Pyraloidea	Crambidae	Eudonia truncicolella	499116632	96.1	95.7	0.4
GCA_947365835.1	Pyraloidea	Pyralidae	Euzophera pinguis	417364508	84.8	81.8	3
GCA_947363495.1	Pyraloidea	Pyralidae	Euzophera pinguis	464714582	99.1	98.4	0.7
GCA_004355975.1	Pyraloidea	Pyralidae	Galleria mellonella	483233259	98.6	96.4	2.2
GCA_026898425.1	Pyraloidea	Pyralidae	Galleria mellonella	471899840	98.7	97.7	1
GCA_958496185.1	Pyraloidea	Pyralidae	Galleria mellonella	466906747	98.8	98.4	0.4
GCA_003640425.2	Pyraloidea	Pyralidae	Galleria mellonella	401899506	90.8	90.5	0.3
GCA_020976665.1	Pyraloidea	Crambidae	Heortia vitessoides	517883554	98.6	97.6	1
GCA_937001695.2	Pyraloidea	Pyralidae	Hypsopygia costalis	803725424	96.5	94.8	1.7
GCA_937001555.2	Pyraloidea	Pyralidae	Hypsopygia costalis	817677830	98.7	98.2	0.5
GCA_019059595.1	Pyraloidea	Crambidae	Marasmia exigua	797606974	97.4	96.3	1.1
GCA_949319875.1	Pyraloidea	Crambidae	Mecyna flavalis	439751752	87.1	86.1	1
GCA_949319885.1	Pyraloidea	Crambidae	Mecyna flavalis	531616342	99	98.8	0.2
GCA_949126915.1	Pyraloidea	Crambidae	Musotima nitidalis	555635780	98.9	98	0.9
GCA_958496345.1	Pyraloidea	Crambidae	Nomophila noctuella	438006944	98.5	98.3	0.2
GCA_958496325.1	Pyraloidea	Crambidae	Nomophila noctuella	438086651	98.4	98.2	0.2
GCA_947347715.1	Pyraloidea	Crambidae	Nymphula nitidulata	547613029	91.5	91.1	0.4
GCA_947347705.1	Pyraloidea	Crambidae	Nymphula nitidulata	635770143	99.2	99	0.2
GCA_004193835.2	Pyraloidea	Crambidae	Ostrinia furnacalis	435187609	97.7	96.9	0.8
GCA_008921685.1	Pyraloidea	Crambidae	Ostrinia nubilalis	454916002	92.7	91.4	1.3
GCA_910589355.1	Pyraloidea	Crambidae	Parapoynx stratiotata	478233360	98.7	97.8	0.9
GCA_910589245.1	Pyraloidea	Crambidae	Parapoynx stratiotata	452850288	94.6	93.9	0.7
GCA_001368715.1	Pyraloidea	Pyralidae	Plodia interpunctella	381952380	99.2	97	2.2
GCA_900182495.1	Pyraloidea	Pyralidae	Plodia interpunctella	382235502	99.2	97.1	2.1
GCA_022985095.1	Pyraloidea	Pyralidae	Plodia interpunctella	300709068	99.1	98.3	0.8
GCA_027563975.1	Pyraloidea	Pyralidae	Plodia interpunctella	291316876	99.2	98.5	0.7
GCA_947507595.1	Pyraloidea	Pyralidae	Pyralis farinalis	985727948	99.1	98.5	0.6
GCA_949316215.1	Pyraloidea	Crambidae	Pyrausta nigrata	512866022	94.8	94.2	0.6
GCA_949316185.1	Pyraloidea	Crambidae	Pyrausta nigrata	538865229	99.1	99	0.1
GCA_963082635.1	Pyraloidea	Pyralidae	Rhodophaea formosa	580565322	92.9	92.3	0.6
GCA_963082605.1	Pyraloidea	Pyralidae	Rhodophaea formosa	616270941	99	98.7	0.3
GCA_950022945.1	Pyraloidea	Crambidae	Udea ferrugalis	495206169	99	98.4	0.6
GCA_950022985.1	Pyraloidea	Crambidae	Udea ferrugalis	495594851	99.1	98.8	0.3
GCA_947369245.1	Pyraloidea	Crambidae	Udea olivalis	598116439	94.5	93.6	0.9
GCA_947369235.1	Pyraloidea	Crambidae	Udea olivalis	624338531	99.1	98.9	0.2
GCA_910589565.1	Sesioidea	Sesiidae	Bembecia ichneumoniformis	439071152	82.6	81.1	1.5
GCA_910589475.2	Sesioidea	Sesiidae	Bembecia ichneumoniformis	511395034	99	98.3	0.7
GCA_914767725.1	Sesioidea	Sesiidae	Sesia apiformis	480778889	84.5	83	1.5
GCA_914767545.1	Sesioidea	Sesiidae	Sesia apiformis	546793346	98.9	98.4	0.5
GCA_943735985.1	Sesioidea	Sesiidae	Sesia bembeciformis	466228045	95.7	93.7	2
GCA_943735995.1	Sesioidea	Sesiidae	Sesia bembeciformis	477135390	99.1	98.8	0.3
GCA_936447275.2	Sesioidea	Sesiidae	Synanthedon andrenaeformis	320552992	91.3	88.1	3.2
GCA_936446665.2	Sesioidea	Sesiidae	Synanthedon andrenaeformis	348371631	98.9	98	0.9
GCA_945859765.1	Sesioidea	Sesiidae	Synanthedon formicaeformis	307523041	94.1	93.3	0.8
GCA_945859745.1	Sesioidea	Sesiidae	Synanthedon formicaeformis	321216854	98.9	98.4	0.5
GCA_944738625.1	Sesioidea	Sesiidae	Synanthedon myopaeformis	277142348	92.8	89.7	3.1
GCA_944738685.1	Sesioidea	Sesiidae	Synanthedon myopaeformis	295674245	99	98.3	0.7
GCA_947623395.1	Sesioidea	Sesiidae	Synanthedon tipuliformis	295804130	98.9	98.3	0.6
GCA_918305855.1	Sesioidea	Sesiidae	Synanthedon vespiformis	248370841	86.4	84.6	1.8
GCA_918317495.1	Sesioidea	Sesiidae	Synanthedon vespiformis	287383648	99.2	98.6	0.6
GCA_005406025.1	Tineoidea	Psychidae	Eumeta japonica	727118372	94.3	91.1	3.2
GCA_949710065.1	Tineoidea	Psychidae	Luffia ferchaultella	579952468	89.1	87.5	1.6
GCA_949709985.1	Tineoidea	Psychidae	Luffia ferchaultella	645260981	98.8	98.2	0.6
GCA_947359445.1	Tineoidea	Tineidae	Monopis laevigella	625462426	98.8	97.4	1.4
GCA_947458865.1	Tineoidea	Tineidae	Monopis laevigella	586846331	96.9	95.7	1.2
GCA_947359455.1	Tineoidea	Tineidae	Monopis laevigella	590340172	96.3	95.1	1.2
GCA_947458855.1	Tineoidea	Tineidae	Monopis laevigella	632589603	98.8	97.8	1
GCA_948150575.1	Tineoidea	Tineidae	Tinea pellionella	245279255	98.7	98.1	0.6
GCA_910589255.1	Tineoidea	Tineidae	Tinea semifulvella	589249846	98.3	97.3	1
GCA_910589645.1	Tineoidea	Tineidae	Tinea semifulvella	596584503	98.5	97.6	0.9
GCA_905220615.1	Tineoidea	Tineidae	Tinea trinotella	371722122	99.1	98.5	0.6
GCA_905220625.1	Tineoidea	Tineidae	Tinea trinotella	369802652	98.8	98.3	0.5
GCA_028551675.1	Tineoidea	Tineidae	Tineola bisselliella	199056778	97.7	96.5	1.2
GCA_948250105.1	Tortricoidea	Tortricidae	Acleris cristana	437273237	89.7	88.9	0.8
GCA_948252455.1	Tortricoidea	Tortricidae	Acleris cristana	562556046	98.5	97.8	0.7
GCA_927399445.1	Tortricoidea	Tortricidae	Acleris emargana	669046345	92	90.9	1.1
GCA_927399475.2	Tortricoidea	Tortricidae	Acleris emargana	691431929	98.9	98.6	0.3
GCA_949316455.1	Tortricoidea	Tortricidae	Acleris holmiana	650208208	97.5	96.9	0.6
GCA_946894075.1	Tortricoidea	Tortricidae	Acleris literana	675217176	98.7	98	0.7
GCA_946894065.1	Tortricoidea	Tortricidae	Acleris literana	674873004	98.4	98.2	0.2
GCA_923062465.1	Tortricoidea	Tortricidae	Acleris sparsana	589529688	98.7	98.2	0.5
GCA_923061745.1	Tortricoidea	Tortricidae	Acleris sparsana	578581586	97.6	97.2	0.4
GCA_005406045.1	Tortricoidea	Tortricidae	Adoxophyes honmai	469620330	94.9	94	0.9
GCA_932273875.1	Tortricoidea	Tortricidae	Apotomis betuletana	682305395	97.4	96.5	0.9
GCA_932273695.1	Tortricoidea	Tortricidae	Apotomis betuletana	684224795	98.7	98.3	0.4
GCA_947623195.1	Tortricoidea	Tortricidae	Apotomis capreana	724988591	95.2	94	1.2
GCA_947623375.1	Tortricoidea	Tortricidae	Apotomis capreana	743215662	99.2	98.3	0.9
GCA_905147195.1	Tortricoidea	Tortricidae	Apotomis turbidana	675155251	93.8	93.1	0.7
GCA_905147355.2	Tortricoidea	Tortricidae	Apotomis turbidana	720450266	98.9	98.5	0.4
GCA_947859345.1	Tortricoidea	Tortricidae	Archips crataeganus	556708134	90.2	89.1	1.1
GCA_947859365.1	Tortricoidea	Tortricidae	Archips crataeganus	626907041	98.6	98	0.6
GCA_947563285.1	Tortricoidea	Tortricidae	Archips xylosteana	585435476	90.4	89.6	0.8
GCA_947563465.1	Tortricoidea	Tortricidae	Archips xylosteana	650594549	99	98.3	0.7
GCA_948473095.1	Tortricoidea	Tortricidae	Cydia amplana	448392470	88.9	87.1	1.8
GCA_948474715.1	Tortricoidea	Tortricidae	Cydia amplana	504318984	98.8	98.2	0.6
GCA_910591525.1	Tortricoidea	Tortricidae	Cydia splendana	559810836	90.7	89.7	1
GCA_910591565.2	Tortricoidea	Tortricidae	Cydia splendana	630601649	98.7	98.4	0.3
GCA_947568895.1	Tortricoidea	Tortricidae	Cydia strobilella	546681372	98.8	98.2	0.6
GCA_947568885.1	Tortricoidea	Tortricidae	Cydia strobilella	542588748	99.2	98.8	0.4
GCA_947049265.1	Tortricoidea	Tortricidae	Epinotia bilunana	651465082	96.4	95.8	0.6
GCA_947049275.1	Tortricoidea	Tortricidae	Epinotia bilunana	659028177	98.6	98.1	0.5
GCA_945869435.1	Tortricoidea	Tortricidae	Epinotia demarniana	721164914	96.1	94.6	1.5
GCA_945867215.1	Tortricoidea	Tortricidae	Epinotia demarniana	735796338	99.2	98.5	0.7
GCA_932294385.1	Tortricoidea	Tortricidae	Epinotia nisella	583544975	98.4	97.3	1.1
GCA_932294315.1	Tortricoidea	Tortricidae	Epinotia nisella	584985792	98.5	97.9	0.6
GCA_947578815.1	Tortricoidea	Tortricidae	Epinotia ramella	781976700	98.7	97.9	0.8
GCA_947580245.1	Tortricoidea	Tortricidae	Epinotia ramella	688562422	87.9	87.4	0.5
GCA_951800055.1	Tortricoidea	Tortricidae	Eucosma cana	580336845	99	98.2	0.8
GCA_951800005.1	Tortricoidea	Tortricidae	Eucosma cana	522055115	90.4	89.6	0.8
GCA_947034925.1	Tortricoidea	Tortricidae	Eudemis profundana	691272826	98.7	97.6	1.1
GCA_947034915.1	Tortricoidea	Tortricidae	Eudemis profundana	682960239	98.5	97.8	0.7
GCA_022674325.1	Tortricoidea	Tortricidae	Grapholita molesta	517710462	98	93.5	4.5
GCA_905404235.2	Tortricoidea	Tortricidae	Hedya salicella	722634899	97	96.2	0.8
GCA_905404275.2	Tortricoidea	Tortricidae	Hedya salicella	742309209	99.1	98.9	0.2
GCA_949128075.1	Tortricoidea	Tortricidae	Lathronympha strigana	621294473	98.8	97.9	0.9
GCA_949128165.1	Tortricoidea	Tortricidae	Lathronympha strigana	620962223	99	98.3	0.7
GCA_023078275.1	Tortricoidea	Tortricidae	Leguminivora glycinivorella	657423512	93	92	1
GCA_905163575.1	Tortricoidea	Tortricidae	Notocelia uddmanniana	787875430	95.9	95	0.9
GCA_905163555.1	Tortricoidea	Tortricidae	Notocelia uddmanniana	794107225	98.9	98.3	0.6
GCA_947086445.1	Tortricoidea	Tortricidae	Pammene aurita	951007954	87	85.7	1.3
GCA_947086415.1	Tortricoidea	Tortricidae	Pammene aurita	1041796253	98.7	97.7	1
GCA_911728525.2	Tortricoidea	Tortricidae	Pammene fasciana	566084733	98.6	97.9	0.7
GCA_911728535.1	Tortricoidea	Tortricidae	Pammene fasciana	564421490	98.4	97.7	0.7
GCA_932294335.1	Tortricoidea	Tortricidae	Pandemis cinnamomeana	398629950	95.1	93.4	1.7
GCA_932294345.1	Tortricoidea	Tortricidae	Pandemis cinnamomeana	426119673	99.2	98.4	0.8
GCA_949127985.1	Tortricoidea	Tortricidae	Pandemis corylana	437272681	98	95.2	2.8
GCA_949127965.1	Tortricoidea	Tortricidae	Pandemis corylana	441590007	99.1	98.4	0.7
GCA_947858915.1	Tortricoidea	Tortricidae	Tortricodes alternella	441173060	97.8	96.2	1.6
GCA_947859335.1	Tortricoidea	Tortricidae	Tortricodes alternella	441237976	98.8	98.4	0.4
GCA_963243755.1	Tortricoidea	Tortricidae	Tortrix viridana	394911087	90.6	90	0.6
GCA_963241965.1	Tortricoidea	Tortricidae	Tortrix viridana	456570165	98.7	98.3	0.4
GCA_963457735.1	Yponomeutoidea	Argyresthiidae	Argyresthia albistria	345228091	81.8	78.4	3.4
GCA_963457715.1	Yponomeutoidea	Argyresthiidae	Argyresthia albistria	370518547	90.1	88.9	1.2
GCA_949825015.1	Yponomeutoidea	Argyresthiidae	Argyresthia goedartella	1055811840	96.5	94.7	1.8
GCA_949825045.1	Yponomeutoidea	Argyresthiidae	Argyresthia goedartella	1108801089	99	97.6	1.4
GCA_019096205.1	Yponomeutoidea	Plutellidae	Plutella xylostella	328846714	99.2	97.9	1.3
GCA_905116875.3	Yponomeutoidea	Plutellidae	Plutella xylostella	343491663	97.7	96.5	1.2
GCA_902505565.1	Yponomeutoidea	Plutellidae	Plutella xylostella	343575263	97.6	96.4	1.2
GCA_902505585.1	Yponomeutoidea	Plutellidae	Plutella xylostella	330364023	97.6	96.4	1.2
GCA_905116875.1	Yponomeutoidea	Plutellidae	Plutella xylostella	343575263	97.6	96.4	1.2
GCA_932276165.1	Yponomeutoidea	Plutellidae	Plutella xylostella	323302761	99.3	98.8	0.5
GCA_932276175.1	Yponomeutoidea	Plutellidae	Plutella xylostella	320717355	99.2	98.7	0.5
GCA_947310355.1	Yponomeutoidea	Yponomeutidae	Yponomeuta cagnagella	526289377	95.3	94.7	0.6
GCA_947310995.1	Yponomeutoidea	Yponomeutidae	Yponomeuta cagnagella	575378505	98.8	98.6	0.2
GCA_947311065.1	Yponomeutoidea	Yponomeutidae	Yponomeuta padella	557933069	98.5	97.9	0.6
GCA_947311075.1	Yponomeutoidea	Yponomeutidae	Yponomeuta padella	556688374	98.6	98.3	0.3
GCA_947310575.1	Yponomeutoidea	Yponomeutidae	Yponomeuta plumbellus	623278161	96.5	95.4	1.1
GCA_947310845.1	Yponomeutoidea	Yponomeutidae	Yponomeuta plumbellus	636627394	99.3	99.2	0.1
GCA_947307965.1	Yponomeutoidea	Yponomeutidae	Yponomeuta rorrellus	526062519	94.9	94.5	0.4
GCA_947308005.1	Yponomeutoidea	Yponomeutidae	Yponomeuta rorrellus	568742162	98.6	98.3	0.3
GCA_934045075.1	Yponomeutoidea	Yponomeutidae	Yponomeuta sedellus	657566992	98.8	98.6	0.2
GCA_910591985.1	Yponomeutoidea	Ypsolophidae	Ypsolopha scabrella	847097007	99.1	97.1	2
GCA_910592155.1	Yponomeutoidea	Ypsolophidae	Ypsolopha scabrella	853578453	99.2	97.4	1.8
GCA_934041175.1	Yponomeutoidea	Ypsolophidae	Ypsolopha sequella	835220011	97.9	96.1	1.8
GCA_934047225.1	Yponomeutoidea	Ypsolophidae	Ypsolopha sequella	866863759	99.2	97.8	1.4
GCA_946406115.1	Zygaenoidea	Limacodidae	Apoda limacodes	800335453	99.4	98.9	0.5
GCA_907165265.2	Zygaenoidea	Zygaenidae	Zygaena filipendulae	342800128	96.1	95.1	1
GCA_907165275.2	Zygaenoidea	Zygaenidae	Zygaena filipendulae	365930723	99	98.4	0.6
