# Supplementary material for: A near chromosome-level genome assembly of a ghost moth (Lepidoptera, Hepialidae)
Source: Sci Data. 2024 Oct 16;11:1139. doi: 10.1038/s41597-024-03783-2 (PMC11484951; doi:10.1038/s41597-024-03783-2)
Supplement: Supplementary file 4 — gene blast results [file 41597_2024_3783_MOESM4_ESM.xlsx]

## Sheet: Sheet1
transcript_id	contig	putative chr	start	stop	blast_accession	blast_species	blast_order
g1.t1	ptg000071l	NA	224118	225923	XP_048478494.1	Galleria mellonella	Lepidoptera
g100.t1	ptg000072l	chromosome_11	1037928	1098045	KAJ0173593.1	Dendrolimus kikuchii	Lepidoptera
g1000.t1	ptg000022l	chromosome_8	10816859	10817149	XP_026471717.1	Ctenocephalides felis	Siphonaptera
g1000.t2	ptg000022l	chromosome_8	10815466	10816802	XP_026471717.1	Ctenocephalides felis	Siphonaptera
g1000.t3	ptg000022l	chromosome_8	10815466	10817149	XP_026471717.1	Ctenocephalides felis	Siphonaptera
g10000.t1	ptg000204l	chromosome_26	431358	456134	XP_031764898.1	Galleria mellonella	Lepidoptera
g10001.t1	ptg000204l	chromosome_26	459524	477801	KPJ17212.1	Galleria mellonella	Lepidoptera
g10002.t1	ptg000204l	chromosome_26	489156	523463	XP_028162882.1	Galleria mellonella	Lepidoptera
g10003.t1	ptg000204l	chromosome_26	545802	549314	XP_026745397.1	Galleria mellonella	Lepidoptera
g10004.t1	ptg000204l	chromosome_26	554658	598965	XP_045507790.1	Galleria mellonella	Lepidoptera
g10005.t1	ptg000204l	chromosome_26	629075	702270	CAG5059821.1	Parnassius apollo	Lepidoptera
g10006.t1	ptg000204l	chromosome_26	704020	715485	XP_046974336.1	Galleria mellonella	Lepidoptera
g10007.t1	ptg000204l	chromosome_26	719004	737930	XP_049882152.1	Galleria mellonella	Lepidoptera
g1001.t1	ptg000022l	chromosome_8	11034615	11035160	KAF9411133.1	Spodoptera exigua	Lepidoptera
g10011.t1	ptg000204l	chromosome_26	851620	887611	XP_052747927.1	Galleria mellonella	Lepidoptera
g10012.t1	ptg000204l	chromosome_26	893063	926429	XP_028035158.1	Bombyx mandarina	Lepidoptera
g10014.t1	ptg000204l	chromosome_26	971345	975253	CAB3247069.1	Arctia plantaginis	Lepidoptera
g10015.t1	ptg000204l	chromosome_26	978369	984450	XP_030034883.1	Galleria mellonella	Lepidoptera
g10016.t1	ptg000204l	chromosome_26	1029984	1031255	XP_013145587.1	Papilio polytes	Lepidoptera
g10017.t1	ptg000204l	chromosome_26	1032284	1043777	CAH2061894.1	Iphiclides podalirius	Lepidoptera
g10018.t1	ptg000204l	chromosome_26	1082216	1094625	XP_026483985.1	Vanessa tameamea	Lepidoptera
g10019.t1	ptg000204l	chromosome_26	1101636	1141791	GBP91941.1	Eumeta japonica	Lepidoptera
g1002.t1	ptg000022l	chromosome_8	11035944	11036399	GFQ94994.1	Trichonephila clavata	class Polychaeta, (non-insect)
g10024.t1	ptg000204l	chromosome_26	1265518	1266936	KAF9793872.1	Galleria mellonella	Lepidoptera
g10028.t1	ptg000204l	chromosome_26	1315529	1353900	XP_037292859.1	Galleria mellonella	Lepidoptera
g10029.t1	ptg000204l	chromosome_26	1374241	1382146	XP_052747927.1	Galleria mellonella	Lepidoptera
g1003.t1	ptg000022l	chromosome_8	11036660	11036905	GFQ73567.1	Trichonephila clavata	class Polychaeta, (non-insect)
g10030.t1	ptg000204l	chromosome_26	1408612	1433326	XP_013178674.1	Galleria mellonella	Lepidoptera
g10032.t1	ptg000204l	chromosome_26	1446981	1454910	CAG5053111.1	Parnassius apollo	Lepidoptera
g10035.t1	ptg000204l	chromosome_26	1510467	1547566	XP_022828759.1	Spodoptera litura	Lepidoptera
g10036.t1	ptg000204l	chromosome_26	1560065	1560793	CAG9572941.1	Danaus chrysippus	Lepidoptera
g10037.t1	ptg000204l	chromosome_26	1564567	1574155	XP_038215425.1	Zerene cesonia	Lepidoptera
g10038.t1	ptg000204l	chromosome_26	1575004	1575339	XP_045483145.1	Harmonia axyridis	Lepidoptera
g10039.t1	ptg000204l	chromosome_26	1576286	1580999	XP_021183433.1	Galleria mellonella	Lepidoptera
g10040.t1	ptg000204l	chromosome_26	1592066	1617961	XP_013145635.1	Papilio polytes	Lepidoptera
g10044.t1	ptg000204l	chromosome_26	1760741	1790204	XP_037294133.1	Galleria mellonella	Lepidoptera
g10045.t1	ptg000204l	chromosome_26	1795928	1814559	XP_046974439.1	Galleria mellonella	Lepidoptera
g1005.t1	ptg000022l	chromosome_8	11485228	11486250	XP_047507284.1	Galleria mellonella	Lepidoptera
g10054.t1	ptg000204l	chromosome_26	2434309	2436129	KMQ93995.1	Lasius niger	Hymenoptera
g1006.t1	ptg000022l	chromosome_8	11486281	11487003	CAG5044174.1	Parnassius apollo	Lepidoptera
g10061.t1	ptg000204l	chromosome_26	2926364	2946647	XP_037293310.1	Galleria mellonella	Lepidoptera
g10062.t1	ptg000204l	chromosome_26	2970146	3006788	XP_041986015.1	Galleria mellonella	Lepidoptera
g1007.t1	ptg000022l	chromosome_8	11670231	11670718	XP_036346567.1	Rhagoletis pomonella	Diptera
g10070.t1	ptg000204l	chromosome_26	3577468	3577668	CAH2088759.1	Euphydryas editha	Lepidoptera
g10071.t1	ptg000204l	chromosome_26	3577712	3578253	KAJ3640262.1	Zophobas morio	Coleoptera
g10072.t1	ptg000204l	chromosome_26	3616076	3666838	XP_026481923.1	Ctenocephalides felis	Siphonaptera
g10073.t1	ptg000204l	chromosome_26	3717535	3718908	KAJ0170582.1	Dendrolimus kikuchii	Lepidoptera
g10074.t1	ptg000204l	chromosome_26	3719143	3733084	XP_047541171.1	Galleria mellonella	Lepidoptera
g10076.t1	ptg000204l	chromosome_26	3816608	3860470	XP_047541040.1	Galleria mellonella	Lepidoptera
g10077.t1	ptg000204l	chromosome_26	3896520	3898259	XP_021915587.1	Zootermopsis nevadensis	Blattodea
g10078.t1	ptg000204l	chromosome_26	3901078	3946296	KAJ0170585.1	Dendrolimus kikuchii	Lepidoptera
g10079.t1	ptg000204l	chromosome_26	3956609	3974515	XP_026481923.1	Ctenocephalides felis	Siphonaptera
g10083.t1	ptg000204l	chromosome_26	4065138	4067094	XP_037300591.1	Galleria mellonella	Lepidoptera
g10085.t1	ptg000204l	chromosome_26	4081342	4089107	XP_045466565.1	Harmonia axyridis	Lepidoptera
g10089.t1	ptg000204l	chromosome_26	4210131	4211570	XP_036320433.1	Rhagoletis pomonella	Diptera
g10089.t2	ptg000204l	chromosome_26	4210131	4211570	GFW52709.1	Trichonephila clavipes	class Polychaeta, (non-insect)
g1009.t1	ptg000022l	chromosome_8	12628609	12629139	GBP23638.1	Eumeta japonica	Lepidoptera
g10090.t1	ptg000204l	chromosome_26	4216881	4237034	KAG6452444.1	Galleria mellonella	Lepidoptera
g10092.t1	ptg000204l	chromosome_26	4439647	4440818	XP_023238535.1	Centruroides sculpturatus	Coleoptera
g10093.t1	ptg000204l	chromosome_26	4468522	4468989	GBP05706.1	Eumeta japonica	Lepidoptera
g10093.t2	ptg000204l	chromosome_26	4468390	4468989	GBP47475.1	Eumeta japonica	Lepidoptera
g10094.t1	ptg000204l	chromosome_26	4469016	4469324	GBP35809.1	Eumeta japonica	Lepidoptera
g10095.t1	ptg000204l	chromosome_26	4469403	4469840	CAH2097934.1	Euphydryas editha	Lepidoptera
g10096.t1	ptg000204l	chromosome_26	4469903	4472218	CAH2095610.1	Euphydryas editha	Lepidoptera
g10099.t1	ptg000204l	chromosome_26	4957856	4984989	PSN55352.1	Galleria mellonella	Lepidoptera
g101.t1	ptg000072l	chromosome_11	1102778	1106321	UYR00236.1	Plectrocnemia conspersa	Trichoptera
g1010.t1	ptg000022l	chromosome_8	12629252	12629698	CAB3254174.1	Arctia plantaginis	Lepidoptera
g10101.t1	ptg000204l	chromosome_26	5040610	5055423	XP_047994520.1	Galleria mellonella	Lepidoptera
g10102.t1	ptg000204l	chromosome_26	5193832	5214536	GFG32953.1	Coptotermes formosanus	Blattodea
g10103.t1	ptg000204l	chromosome_26	5283718	5285424	AAA87375.2	Galleria mellonella	Lepidoptera
g10104.t1	ptg000204l	chromosome_26	5334702	5339777	XP_047994520.1	Galleria mellonella	Lepidoptera
g10105.t1	ptg000204l	chromosome_26	5341859	5377247	XP_017786604.1	Nicrophorus vespilloides	Coleoptera
g1011.t1	ptg000022l	chromosome_8	12873499	12873753	GBO23629.1	Araneus ventricosus	class Polychaeta, (non-insect)
g10111.t1	ptg000204l	chromosome_26	6968492	6970311	XP_026728373.1	Galleria mellonella	Lepidoptera
g10126.t1	ptg000204l	chromosome_26	8336444	8369285	KAG6444081.1	Galleria mellonella	Lepidoptera
g10127.t1	ptg000204l	chromosome_26	8385083	8485785	XP_049882134.1	Galleria mellonella	Lepidoptera
g10128.t1	ptg000204l	chromosome_26	8546002	8559961	XP_028172583.1	Galleria mellonella	Lepidoptera
g10129.t1	ptg000204l	chromosome_26	8586396	8623077	CAH0403748.1	Chilo suppressalis	Lepidoptera
g10132.t1	ptg000204l	chromosome_26	8736998	8752972	XP_045507766.1	Galleria mellonella	Lepidoptera
g10133.t1	ptg000204l	chromosome_26	8763449	8764276	XP_049882292.1	Galleria mellonella	Lepidoptera
g10134.t1	ptg000204l	chromosome_26	8798140	8804994	CAH0598611.1	Chrysodeixis includens	Lepidoptera
g10136.t1	ptg000204l	chromosome_26	8819191	8841854	KAI8433864.1	Choristoneura fumiferana	Lepidoptera
g1014.t1	ptg000022l	chromosome_8	13604470	13604936	GFU10256.1	Trichonephila clavipes	class Polychaeta, (non-insect)
g10142.t1	ptg000204l	chromosome_26	9010799	9032910	XP_037918863.1	Hermetia illucens	Diptera
g10143.t1	ptg000204l	chromosome_26	9094550	9150376	XP_052747951.1	Galleria mellonella	Lepidoptera
g10146.t1	ptg000204l	chromosome_26	9407836	9408189	CAH0720537.1	Brenthis ino	Lepidoptera
g10146.t2	ptg000204l	chromosome_26	9407836	9408316	CAH0720537.1	Brenthis ino	Lepidoptera
g10146.t3	ptg000204l	chromosome_26	9406601	9408316	CAH0721151.1	Brenthis ino	Lepidoptera
g10149.t1	ptg000204l	chromosome_26	9480406	9482629	XP_046683404.1	Homalodisca vitripennis	Hemiptera
g10149.t2	ptg000204l	chromosome_26	9480406	9482629	XP_046683404.1	Homalodisca vitripennis	Hemiptera
g1015.t1	ptg000022l	chromosome_8	13660210	13660746	XP_022836914.1	Spodoptera litura	Lepidoptera
g10150.t1	ptg000204l	chromosome_26	9482667	9485660	AGO14404.1	Cotesia sesamiae	Hymenoptera
g10152.t1	ptg000204l	chromosome_26	9521224	9521886	CAG9790692.1	Diatraea saccharalis	Lepidoptera
g10153.t1	ptg000204l	chromosome_26	9522563	9523066	CAG9782427.1	Diatraea saccharalis	Lepidoptera
g10156.t1	ptg000204l	chromosome_26	9607372	9608306	XP_045445788.1	Melitaea cinxia	Lepidoptera
g10157.t1	ptg000204l	chromosome_26	9632957	9634782	CAG9571772.1	Danaus chrysippus	Lepidoptera
g1016.t1	ptg000022l	chromosome_8	13879410	13879667	GFW04845.1	Trichonephila clavipes	class Polychaeta, (non-insect)
g10160.t1	ptg000204l	chromosome_26	9754133	9755907	XP_026736710.1	Galleria mellonella	Lepidoptera
g10160.t2	ptg000204l	chromosome_26	9754133	9755907	CAG5001108.1	Parnassius apollo	Lepidoptera
g10162.t1	ptg000204l	chromosome_26	9856135	9856476	CAH2103645.1	Euphydryas editha	Lepidoptera
g10163.t1	ptg000204l	chromosome_26	9906374	9907268	CAH2084120.1	Euphydryas editha	Lepidoptera
g10166.t1	ptg000204l	chromosome_26	10016643	10020626	XP_039759705.1	Pararge aegeria	Lepidoptera
g10167.t1	ptg000204l	chromosome_26	10019437	10020075	CAH0627387.1	Chrysodeixis includens	Lepidoptera
g10168.t1	ptg000204l	chromosome_26	10040314	10040520	KAF9413742.1	Spodoptera exigua	Lepidoptera
g1017.t1	ptg000022l	chromosome_8	14031112	14053205	XP_031619175.1	Contarinia nasturtii	Diptera
g10170.t1	ptg000119l	chromosome_7	127737	146114	XP_048007385.1	Galleria mellonella	Lepidoptera
g10171.t1	ptg000119l	chromosome_7	176651	182242	KAI8424176.1	Choristoneura fumiferana	Lepidoptera
g10172.t1	ptg000119l	chromosome_7	294191	295799	CAG9565017.1	Danaus chrysippus	Lepidoptera
g10176.t1	ptg000119l	chromosome_7	1306798	1307505	XP_047104482.1	Schistocerca piceifrons	Orthoptera
g10180.t1	ptg000119l	chromosome_7	2819123	2820438	KYQ51416.1	Trachymyrmex zeteki	Hymenoptera
g10182.t1	ptg000119l	chromosome_7	3051082	3051306	CAB3249241.1	Arctia plantaginis	Lepidoptera
g10183.t1	ptg000119l	chromosome_7	3051340	3052895	CAB3249214.1	Arctia plantaginis	Lepidoptera
g10184.t1	ptg000119l	chromosome_7	3058137	3058409	GBP10541.1	Eumeta japonica	Lepidoptera
g10185.t1	ptg000119l	chromosome_7	3058457	3060499	KAG5858384.1	Gonioctena quinquepunctata	Coleoptera
g10186.t1	ptg000119l	chromosome_7	3745007	3745324	KAF9802910.1	Galleria mellonella	Lepidoptera
g10187.t1	ptg000119l	chromosome_7	3746158	3748060	CAH1995856.1	Acanthoscelides obtectus	Coleoptera
g10188.t1	ptg000119l	chromosome_7	4241279	4243260	XP_047033935.1	Galleria mellonella	Lepidoptera
g10189.t1	ptg000119l	chromosome_7	4243671	4246398	XP_050556383.1	Galleria mellonella	Lepidoptera
g10191.t1	ptg000119l	chromosome_7	5046793	5047176	CAB3221944.1	Arctia plantaginis	Lepidoptera
g10194.t1	ptg000119l	chromosome_7	5297493	5299004	CAB3241206.1	Arctia plantaginis	Lepidoptera
g10195.t1	ptg000119l	chromosome_7	5318017	5391941	XP_013200300.1	Galleria mellonella	Lepidoptera
g102.t1	ptg000072l	chromosome_11	1107161	1127234	XP_032521112.1	Galleria mellonella	Lepidoptera
g1020.t1	ptg000022l	chromosome_8	14459904	14467402	KAI9575917.1	Glossina fuscipes	Diptera
g10201.t1	ptg000119l	chromosome_7	6200086	6218154	CAH0605605.1	Chrysodeixis includens	Lepidoptera
g10202.t1	ptg000119l	chromosome_7	6223776	6243144	XP_013200146.1	Galleria mellonella	Lepidoptera
g10205.t1	ptg000119l	chromosome_7	6414025	6474572	XP_051172446.1	Leptopilina boulardi	Hymenoptera
g10206.t1	ptg000119l	chromosome_7	6480143	6486755	XP_035729104.1	Vespa mandarinia	Hymenoptera
g10207.t1	ptg000119l	chromosome_7	6597204	6628295	KAG7307816.1	Galleria mellonella	Lepidoptera
g10208.t1	ptg000119l	chromosome_7	6659222	6683063	XP_035729104.1	Vespa mandarinia	Hymenoptera
g10209.t1	ptg000119l	chromosome_7	6738587	6753584	XP_035729104.1	Vespa mandarinia	Hymenoptera
g10210.t1	ptg000119l	chromosome_7	6776463	6792968	RVE48784.1	Chilo suppressalis	Lepidoptera
g10210.t2	ptg000119l	chromosome_7	6776463	6786401	RVE48784.1	Chilo suppressalis	Lepidoptera
g10211.t1	ptg000119l	chromosome_7	6800017	6805530	OWR46179.1	Galleria mellonella	Lepidoptera
g10212.t1	ptg000119l	chromosome_7	6836171	6837958	XP_034837878.1	Galleria mellonella	Lepidoptera
g10213.t1	ptg000119l	chromosome_7	6838389	6841108	XP_045445788.1	Melitaea cinxia	Lepidoptera
g10214.t1	ptg000119l	chromosome_7	6862437	6863852	XP_047022332.1	Galleria mellonella	Lepidoptera
g10215.t1	ptg000119l	chromosome_7	6875759	6891866	PZC85909.1	Galleria mellonella	Lepidoptera
g10216.t1	ptg000119l	chromosome_7	6945152	6962445	KAJ0183043.1	Dendrolimus kikuchii	Lepidoptera
g10217.t1	ptg000119l	chromosome_7	6969874	6978303	CAH2252712.1	Pararge aegeria	Lepidoptera
g10218.t1	ptg000119l	chromosome_7	7076842	7093665	XP_039439989.1	Culex pipiens	Diptera
g10219.t1	ptg000119l	chromosome_7	7227799	7293936	XP_013187356.1	Galleria mellonella	Lepidoptera
g1022.t1	ptg000022l	chromosome_8	15010145	15010780	XP_015587348.1	Cephus cinctus	Hymenoptera
g10224.t1	ptg000119l	chromosome_7	8014303	8082483	XP_041970650.1	Galleria mellonella	Lepidoptera
g10231.t1	ptg000119l	chromosome_7	9438236	9516251	XP_014370319.2	Galleria mellonella	Lepidoptera
g10235.t1	ptg000119l	chromosome_7	10638092	10642090	GFY00594.1	Trichonephila clavipes	class Polychaeta, (non-insect)
g10236.t1	ptg000119l	chromosome_7	10824093	10837785	XP_026322050.1	Galleria mellonella	Lepidoptera
g10238.t1	ptg000119l	chromosome_7	11556925	11557652	GFW79428.1	Trichonephila clavipes	class Polychaeta, (non-insect)
g10239.t1	ptg000119l	chromosome_7	12185298	12186005	CAG9795717.1	Diatraea saccharalis	Lepidoptera
g10240.t1	ptg000119l	chromosome_7	12186051	12187784	XP_045769091.1	Galleria mellonella	Lepidoptera
g10242.t1	ptg000119l	chromosome_7	12210668	12224343	XP_047510638.1	Galleria mellonella	Lepidoptera
g10243.t1	ptg000119l	chromosome_7	12311740	12313764	ARO76465.1	Conogethes punctiferalis	Lepidoptera
g10244.t1	ptg000119l	chromosome_7	12329447	12343789	XP_013197023.1	Galleria mellonella	Lepidoptera
g10245.t1	ptg000119l	chromosome_7	12356313	12368453	XP_028175796.1	Galleria mellonella	Lepidoptera
g10246.t1	ptg000119l	chromosome_7	12382473	12384384	XP_031349618.1	Photinus pyralis	Coleoptera
g10248.t1	ptg000119l	chromosome_7	12392104	12392508	KAI8424550.1	Choristoneura fumiferana	Lepidoptera
g10249.t1	ptg000119l	chromosome_7	12394250	12400979	XP_031767615.2	Galleria mellonella	Lepidoptera
g10250.t1	ptg000119l	chromosome_7	12416026	12426259	CAH2991879.1	Chilo suppressalis	Lepidoptera
g10251.t1	ptg000119l	chromosome_7	12426775	12446518	XP_026322046.1	Galleria mellonella	Lepidoptera
g10252.t1	ptg000119l	chromosome_7	12463424	12469454	XP_013190268.1	Galleria mellonella	Lepidoptera
g1026.t1	ptg000022l	chromosome_8	15284219	15292440	XP_047027938.1	Galleria mellonella	Lepidoptera
g10263.t1	ptg000119l	chromosome_7	12682170	12730466	CAB3237930.1	Arctia plantaginis	Lepidoptera
g10265.t1	ptg000119l	chromosome_7	12732708	12738475	CAG9135493.1	Galleria mellonella	Lepidoptera
g10267.t1	ptg000119l	chromosome_7	12762674	12765949	KAH8316790.1	Drosophila pseudoananassae	Diptera
g10268.t1	ptg000119l	chromosome_7	12769800	12784026	CAH2001553.1	Acanthoscelides obtectus	Coleoptera
g10269.t1	ptg000119l	chromosome_7	12793339	12804169	KAI8423936.1	Choristoneura fumiferana	Lepidoptera
g1027.t1	ptg000022l	chromosome_8	15302919	15306875	KAG7299358.1	Galleria mellonella	Lepidoptera
g10274.t1	ptg000119l	chromosome_7	12847181	12847429	KAF9802667.1	Galleria mellonella	Lepidoptera
g10279.t1	ptg000119l	chromosome_7	12913968	12923239	XP_049869774.1	Galleria mellonella	Lepidoptera
g10280.t1	ptg000119l	chromosome_7	12932381	12951950	CAB3517001.1	Spodoptera littoralis	Lepidoptera
g10284.t1	ptg000119l	chromosome_7	13103701	13136510	CAB3517342.1	Spodoptera littoralis	Lepidoptera
g10285.t1	ptg000119l	chromosome_7	13146328	13151112	XP_013184646.1	Galleria mellonella	Lepidoptera
g10285.t2	ptg000119l	chromosome_7	13146328	13151248	XP_026755628.2	Galleria mellonella	Lepidoptera
g10288.t1	ptg000119l	chromosome_7	13212014	13296575	XP_028044072.1	Bombyx mandarina	Lepidoptera
g10292.t1	ptg000119l	chromosome_7	14920696	14921449	CAG5046222.1	Parnassius apollo	Lepidoptera
g10293.t1	ptg000119l	chromosome_7	14921646	14922062	XP_050300160.1	Anthonomus grandis	Coleoptera
g10296.t1	ptg000119l	chromosome_7	15770486	15770725	CAG9090496.1	Galleria mellonella	Lepidoptera
g10296.t2	ptg000119l	chromosome_7	15770486	15770957	CAG9090496.1	Galleria mellonella	Lepidoptera
g10297.t1	ptg000119l	chromosome_7	15772425	15772670	CAG9134825.1	Galleria mellonella	Lepidoptera
g103.t1	ptg000072l	chromosome_11	1133830	1156084	XP_030036601.1	Galleria mellonella	Lepidoptera
g10301.t1	ptg000119l	chromosome_7	16282371	16290021	XP_048006872.1	Galleria mellonella	Lepidoptera
g10302.t1	ptg000119l	chromosome_7	16350718	16383982	CAG9794964.1	Diatraea saccharalis	Lepidoptera
g10305.t1	ptg000119l	chromosome_7	17029113	17029475	XP_050663868.1	Galleria mellonella	Lepidoptera
g10308.t1	ptg000119l	chromosome_7	17208671	17209708	PBC29660.1	Apis cerana	Hymenoptera
g10313.t1	ptg000119l	chromosome_7	19311000	19311923	XP_049886948.1	Galleria mellonella	Lepidoptera
g10316.t1	ptg000119l	chromosome_7	20106027	20106809	GBP36386.1	Eumeta japonica	Lepidoptera
g10317.t1	ptg000119l	chromosome_7	20178704	20179540	XP_011049237.1	Acromyrmex echinatior	Hymenoptera
g10317.t2	ptg000119l	chromosome_7	20179082	20179540	XP_011860634.1	Vollenhovia emeryi	Hymenoptera
g10319.t1	ptg000119l	chromosome_7	20769194	20770168	GBP63859.1	Eumeta japonica	Lepidoptera
g1032.t1	ptg000022l	chromosome_8	16369793	16371749	CAH2094231.1	Euphydryas editha	Lepidoptera
g10321.t1	ptg000119l	chromosome_7	21420490	21420750	CAH2102673.1	Euphydryas editha	Lepidoptera
g10323.t1	ptg000119l	chromosome_7	21717039	21718906	XP_011860377.1	Vollenhovia emeryi	Hymenoptera
g10323.t2	ptg000119l	chromosome_7	21717039	21718906	CAG9557750.1	Danaus chrysippus	Lepidoptera
g10326.t1	ptg000119l	chromosome_7	22107317	22107894	GFX38006.1	Trichonephila clavipes	class Polychaeta, (non-insect)
g10327.t1	ptg000119l	chromosome_7	22107920	22108471	GFW38165.1	Trichonephila clavipes	class Polychaeta, (non-insect)
g10329.t1	ptg000119l	chromosome_7	22157058	22157865	XP_045451906.1	Melitaea cinxia	Lepidoptera
g10330.t1	ptg000119l	chromosome_7	22349802	22354606	AQY54443.1	Hepialus xiaojinensis	Lepidoptera
g10331.t1	ptg000119l	chromosome_7	22385995	22386336	XP_022815233.1	Spodoptera litura	Lepidoptera
g10332.t1	ptg000119l	chromosome_7	22411877	22417615	AQY54443.1	Hepialus xiaojinensis	Lepidoptera
g10335.t1	ptg000119l	chromosome_7	22982255	22984244	CAH2083736.1	Euphydryas editha	Lepidoptera
g10336.t1	ptg000119l	chromosome_7	23053278	23056206	XP_026324365.1	Galleria mellonella	Lepidoptera
g10337.t1	ptg000119l	chromosome_7	23098410	23116118	XP_039764084.1	Pararge aegeria	Lepidoptera
g10338.t1	ptg000119l	chromosome_7	23133131	23164654	XP_045462059.1	Harmonia axyridis	Lepidoptera
g10339.t1	ptg000119l	chromosome_7	23189314	23202535	XP_038216511.1	Zerene cesonia	Lepidoptera
g10340.t1	ptg000119l	chromosome_7	23229591	23239260	XP_026727946.1	Galleria mellonella	Lepidoptera
g10341.t1	ptg000119l	chromosome_7	23247268	23278435	XP_052756054.1	Galleria mellonella	Lepidoptera
g10342.t1	ptg000119l	chromosome_7	23280265	23284560	KAJ0178652.1	Dendrolimus kikuchii	Lepidoptera
g10343.t1	ptg000119l	chromosome_7	23286250	23286519	CAG9791146.1	Diatraea saccharalis	Lepidoptera
g10344.t1	ptg000119l	chromosome_7	23331157	23340786	XP_038222891.1	Zerene cesonia	Lepidoptera
g10345.t1	ptg000119l	chromosome_7	23345353	23373520	XP_047115882.1	Schistocerca piceifrons	Orthoptera
g10347.t1	ptg000119l	chromosome_7	23423680	23424106	GBP48079.1	Eumeta japonica	Lepidoptera
g10348.t1	ptg000119l	chromosome_7	23462879	23497148	XP_026755544.2	Galleria mellonella	Lepidoptera
g10348.t2	ptg000119l	chromosome_7	23462879	23497148	KPJ05987.1	Galleria mellonella	Lepidoptera
g10349.t1	ptg000119l	chromosome_7	23510761	23511330	CAH0723256.1	Brenthis ino	Lepidoptera
g10354.t1	ptg000119l	chromosome_7	23642803	23685808	XP_028177160.1	Galleria mellonella	Lepidoptera
g10355.t1	ptg000119l	chromosome_7	23714905	23732478	XP_034830183.1	Galleria mellonella	Lepidoptera
g10356.t1	ptg000119l	chromosome_7	23764723	23803068	XP_028177160.1	Galleria mellonella	Lepidoptera
g10357.t1	ptg000119l	chromosome_7	23805077	23806771	GBP21878.1	Eumeta japonica	Lepidoptera
g10358.t1	ptg000119l	chromosome_7	23808722	23824679	KAJ0178648.1	Dendrolimus kikuchii	Lepidoptera
g10359.t1	ptg000119l	chromosome_7	23852818	23859994	XP_049870051.1	Galleria mellonella	Lepidoptera
g10360.t1	ptg000119l	chromosome_7	23860043	23860636	BAM20626.1	Papilio polytes	Lepidoptera
g10361.t1	ptg000119l	chromosome_7	23861590	23867227	KAJ0178648.1	Dendrolimus kikuchii	Lepidoptera
g10362.t1	ptg000119l	chromosome_7	23868684	23881862	CAG5041353.1	Parnassius apollo	Lepidoptera
g10363.t1	ptg000119l	chromosome_7	23873605	23874210	KAJ2938643.1	Tuta absoluta	Lepidoptera
g10364.t1	ptg000119l	chromosome_7	23875107	23876015	KAJ2938643.1	Tuta absoluta	Lepidoptera
g10365.t1	ptg000119l	chromosome_7	23885325	23886691	KAF2885535.1	Ignelater luminosus	Coleoptera
g10366.t1	ptg000119l	chromosome_7	23892200	23947512	XP_028177160.1	Galleria mellonella	Lepidoptera
g10367.t1	ptg000119l	chromosome_7	23992114	24139643	XP_052749174.1	Galleria mellonella	Lepidoptera
g10368.t1	ptg000119l	chromosome_7	24144564	24157051	KAF9802661.1	Galleria mellonella	Lepidoptera
g10372.t1	ptg000119l	chromosome_7	24220470	24221384	XP_013190480.1	Galleria mellonella	Lepidoptera
g10375.t1	ptg000119l	chromosome_7	24239783	24265979	GBP50409.1	Eumeta japonica	Lepidoptera
g10378.t1	ptg000119l	chromosome_7	24437486	24437821	CAG5046222.1	Parnassius apollo	Lepidoptera
g10387.t1	ptg000119l	chromosome_7	24778196	24792768	XP_048478948.1	Galleria mellonella	Lepidoptera
g10389.t1	ptg000119l	chromosome_7	24810882	24837396	CAF4813035.1	Pieris macdunnoughi	Lepidoptera
g10391.t1	ptg000119l	chromosome_7	24883787	24888022	CAH0729150.1	Brenthis ino	Lepidoptera
g10392.t1	ptg000119l	chromosome_7	24921499	24924982	XP_045446876.1	Melitaea cinxia	Lepidoptera
g10394.t1	ptg000119l	chromosome_7	24995668	24996783	XP_029724208.1	Aedes albopictus	Diptera
g10397.t1	ptg000119l	chromosome_7	25077220	25081538	XP_048006705.1	Galleria mellonella	Lepidoptera
g10399.t1	ptg000119l	chromosome_7	25142224	25144266	XP_039752852.1	Pararge aegeria	Lepidoptera
g10399.t2	ptg000119l	chromosome_7	25142224	25143948	XP_039752852.1	Pararge aegeria	Lepidoptera
g10399.t3	ptg000119l	chromosome_7	25142224	25144266	CAG9567639.1	Danaus chrysippus	Lepidoptera
g104.t1	ptg000072l	chromosome_11	1165352	1185352	XP_032521112.1	Galleria mellonella	Lepidoptera
g10400.t1	ptg000119l	chromosome_7	25152814	25154624	KAG7307990.1	Galleria mellonella	Lepidoptera
g10401.t1	ptg000119l	chromosome_7	25155245	25168011	CAG9559534.1	Danaus chrysippus	Lepidoptera
g10402.t1	ptg000119l	chromosome_7	25168503	25168895	XP_050522096.1	Daktulosphaira vitifoliae	Hemiptera
g10403.t1	ptg000119l	chromosome_7	25182713	25190317	KAH9634475.1	Spodoptera exigua	Lepidoptera
g10404.t1	ptg000119l	chromosome_7	25216338	25217216	KAG7307992.1	Galleria mellonella	Lepidoptera
g10407.t1	ptg000119l	chromosome_7	25272966	25285805	XP_052750784.1	Galleria mellonella	Lepidoptera
g10409.t1	ptg000119l	chromosome_7	25318082	25341952	XP_028025765.1	Bombyx mandarina	Lepidoptera
g10410.t1	ptg000119l	chromosome_7	25346085	25350676	XP_045766108.1	Galleria mellonella	Lepidoptera
g10411.t1	ptg000119l	chromosome_7	25351670	25359388	XP_014370841.2	Galleria mellonella	Lepidoptera
g10412.t1	ptg000119l	chromosome_7	25366727	25388876	XP_013200272.1	Galleria mellonella	Lepidoptera
g10427.t1	ptg000119l	chromosome_7	25719796	25750924	XP_037905278.1	Hermetia illucens	Diptera
g10428.t1	ptg000119l	chromosome_7	25763165	25766848	XP_026470946.1	Ctenocephalides felis	Siphonaptera
g10429.t1	ptg000119l	chromosome_7	25793607	25804699	XP_037905279.1	Hermetia illucens	Diptera
g10430.t1	ptg000119l	chromosome_7	25809739	25810722	XP_037905279.1	Hermetia illucens	Diptera
g10431.t1	ptg000119l	chromosome_7	25816911	25818077	XP_037905278.1	Hermetia illucens	Diptera
g10432.t1	ptg000119l	chromosome_7	25822275	25823552	XP_037905278.1	Hermetia illucens	Diptera
g10433.t1	ptg000119l	chromosome_7	25828388	25829517	XP_037905278.1	Hermetia illucens	Diptera
g10434.t1	ptg000119l	chromosome_7	25834314	25840500	XP_037905278.1	Hermetia illucens	Diptera
g10435.t1	ptg000119l	chromosome_7	25850492	25859952	XP_037905279.1	Hermetia illucens	Diptera
g10455.t1	ptg000119l	chromosome_7	26323238	26323789	GFX71098.1	Trichonephila clavipes	class Polychaeta, (non-insect)
g10456.t1	ptg000119l	chromosome_7	26323849	26324127	GFV49827.1	Trichonephila clavipes	class Polychaeta, (non-insect)
g10457.t1	ptg000119l	chromosome_7	26324251	26324547	GBP92638.1	Eumeta japonica	Lepidoptera
g10458.t1	ptg000119l	chromosome_7	26324678	26325939	GFX57811.1	Trichonephila clavipes	class Polychaeta, (non-insect)
g10458.t2	ptg000119l	chromosome_7	26324678	26326507	GFY24326.1	Trichonephila clavipes	class Polychaeta, (non-insect)
g10458.t3	ptg000119l	chromosome_7	26324678	26325258	GFX38006.1	Trichonephila clavipes	class Polychaeta, (non-insect)
g1046.t1	ptg000022l	chromosome_8	18147587	18147979	PZC74827.1	Galleria mellonella	Lepidoptera
g10496.t1	ptg000119l	chromosome_7	27048191	27049259	GFX34310.1	Trichonephila clavipes	class Polychaeta, (non-insect)
g105.t1	ptg000072l	chromosome_11	1202408	1226514	XP_032521112.1	Galleria mellonella	Lepidoptera
g10502.t1	ptg000119l	chromosome_7	27115410	27119125	CAH1975988.1	Acanthoscelides obtectus	Coleoptera
g10505.t1	ptg000119l	chromosome_7	27145920	27160100	XP_013193012.1	Galleria mellonella	Lepidoptera
g10506.t1	ptg000119l	chromosome_7	27190634	27193786	KAI8442141.1	Choristoneura fumiferana	Lepidoptera
g10507.t1	ptg000119l	chromosome_7	27200983	27277404	KAJ0179065.1	Dendrolimus kikuchii	Lepidoptera
g10508.t1	ptg000119l	chromosome_7	27279172	27281113	KAJ2938643.1	Tuta absoluta	Lepidoptera
g10509.t1	ptg000119l	chromosome_7	27281790	27282023	CAH2099799.1	Euphydryas editha	Lepidoptera
g10510.t1	ptg000119l	chromosome_7	27282350	27294690	GBP23683.1	Eumeta japonica	Lepidoptera
g10511.t1	ptg000119l	chromosome_7	27302065	27366449	XP_013165008.1	Galleria mellonella	Lepidoptera
g10514.t1	ptg000119l	chromosome_7	27387739	27398212	XP_052739730.1	Galleria mellonella	Lepidoptera
g10532.t1	ptg000119l	chromosome_7	27756983	27762444	XP_049870243.1	Galleria mellonella	Lepidoptera
g10533.t1	ptg000119l	chromosome_7	27776132	27785552	OWR52779.1	Galleria mellonella	Lepidoptera
g10534.t1	ptg000119l	chromosome_7	27812213	27834896	XP_013200177.1	Galleria mellonella	Lepidoptera
g10535.t1	ptg000119l	chromosome_7	27844371	27854676	XP_026322128.1	Galleria mellonella	Lepidoptera
g10536.t1	ptg000119l	chromosome_7	27856791	27858305	XP_013190171.1	Galleria mellonella	Lepidoptera
g10537.t1	ptg000119l	chromosome_7	27873943	27882126	XP_026764666.1	Galleria mellonella	Lepidoptera
g10538.t1	ptg000119l	chromosome_7	27886131	27886565	XP_013185046.1	Galleria mellonella	Lepidoptera
g10546.t1	ptg000119l	chromosome_7	28023620	28054692	XP_028163333.1	Galleria mellonella	Lepidoptera
g10547.t1	ptg000119l	chromosome_7	28064646	28081086	XP_031765868.1	Galleria mellonella	Lepidoptera
g10548.t1	ptg000119l	chromosome_7	28091812	28108643	CAH2239927.1	Pararge aegeria	Lepidoptera
g10549.t1	ptg000119l	chromosome_7	28113107	28129236	XP_035721872.1	Vespa mandarinia	Hymenoptera
g10550.t1	ptg000119l	chromosome_7	28138128	28143635	XP_038222819.1	Zerene cesonia	Lepidoptera
g10551.t1	ptg000119l	chromosome_7	28190090	28191823	KAJ0179314.1	Dendrolimus kikuchii	Lepidoptera
g10552.t1	ptg000119l	chromosome_7	28200096	28242066	KAJ1523564.1	Megalurothrips usitatus	Thysanoptera
g10553.t1	ptg000119l	chromosome_7	28247321	28263656	CAG9795061.1	Diatraea saccharalis	Lepidoptera
g10554.t1	ptg000119l	chromosome_7	28264480	28266318	VEN38096.1	Callosobruchus maculatus	Coleoptera
g10555.t1	ptg000119l	chromosome_7	28285832	28305973	KAG6441522.1	Galleria mellonella	Lepidoptera
g10559.t1	ptg000119l	chromosome_7	28327620	28328660	XP_047523595.1	Galleria mellonella	Lepidoptera
g10560.t1	ptg000119l	chromosome_7	28349844	28394497	XP_048007414.1	Galleria mellonella	Lepidoptera
g10561.t1	ptg000119l	chromosome_7	28398571	28402442	KAI4455403.1	Holotrichia oblita	Coleoptera
g10562.t1	ptg000119l	chromosome_7	28426900	28427133	CAH0563025.1	Brassicogethes aeneus	Coleoptera
g10563.t1	ptg000119l	chromosome_7	28427112	28427667	CAG5053114.1	Parnassius apollo	Lepidoptera
g10564.t1	ptg000119l	chromosome_7	28438399	28460074	KAJ0178607.1	Dendrolimus kikuchii	Lepidoptera
g10568.t1	ptg000119l	chromosome_7	28588717	28590189	XP_023232690.1	Centruroides sculpturatus	Coleoptera
g10575.t1	ptg000119l	chromosome_7	28662169	28663324	XP_049884674.1	Galleria mellonella	Lepidoptera
g10576.t1	ptg000119l	chromosome_7	28663762	28663992	XP_023011872.1	Leptinotarsa decemlineata	Coleoptera
g10586.t1	ptg000119l	chromosome_7	28838582	28841940	KAF9411726.1	Spodoptera exigua	Lepidoptera
g10599.t1	ptg000119l	chromosome_7	29021276	29022784	XP_052756129.1	Galleria mellonella	Lepidoptera
g106.t1	ptg000072l	chromosome_11	1235737	1264074	XP_026753455.1	Galleria mellonella	Lepidoptera
g10608.t1	ptg000119l	chromosome_7	29189357	29217917	CAB3255270.1	Arctia plantaginis	Lepidoptera
g10611.t1	ptg000119l	chromosome_7	29264139	29267771	XP_052754956.1	Galleria mellonella	Lepidoptera
g10616.t1	ptg000119l	chromosome_7	29303004	29304213	XP_014370262.2	Galleria mellonella	Lepidoptera
g10622.t1	ptg000119l	chromosome_7	29462379	29474933	XP_028174824.1	Galleria mellonella	Lepidoptera
g10623.t1	ptg000119l	chromosome_7	29480212	29481030	XP_045484900.1	Galleria mellonella	Lepidoptera
g10624.t1	ptg000119l	chromosome_7	29484193	29496103	XP_030034558.1	Galleria mellonella	Lepidoptera
g10626.t1	ptg000119l	chromosome_7	29596607	29601432	GBN41742.1	Araneus ventricosus	class Polychaeta, (non-insect)
g10627.t1	ptg000119l	chromosome_7	29602373	29603101	GBO23873.1	Araneus ventricosus	class Polychaeta, (non-insect)
g10629.t1	ptg000119l	chromosome_7	29823288	29823841	KAB0790336.1	Photinus pyralis	Coleoptera
g10632.t1	ptg000119l	chromosome_7	29936541	29969958	XP_041970270.1	Galleria mellonella	Lepidoptera
g10633.t1	ptg000119l	chromosome_7	30009847	30016815	KAF7429360.1	Vespula pensylvanica	Hymenoptera
g10635.t1	ptg000119l	chromosome_7	30026012	30026335	CAH2106803.1	Euphydryas editha	Lepidoptera
g10637.t1	ptg000119l	chromosome_7	30094762	30106427	XP_012552720.1	Galleria mellonella	Lepidoptera
g10638.t1	ptg000119l	chromosome_7	30117515	30118806	XP_023940592.2	Galleria mellonella	Lepidoptera
g10639.t1	ptg000119l	chromosome_7	30202481	30203047	KAF9796193.1	Galleria mellonella	Lepidoptera
g10645.t1	ptg000119l	chromosome_7	30335164	30335700	XP_045500804.1	Galleria mellonella	Lepidoptera
g10646.t1	ptg000119l	chromosome_7	30371370	30372144	XP_046975182.1	Galleria mellonella	Lepidoptera
g10647.t1	ptg000119l	chromosome_7	30373147	30373707	XP_045534829.1	Galleria mellonella	Lepidoptera
g10648.t1	ptg000119l	chromosome_7	30406447	30407967	XP_014470056.1	Dinoponera quadriceps	Hymenoptera
g10650.t1	ptg000119l	chromosome_7	30433355	30449297	XP_033229856.1	Belonocnema kinseyi	Hymenoptera
g10656.t1	ptg000119l	chromosome_7	30567855	30579156	XP_017492318.1	Rhagoletis zephyria	Diptera
g10657.t1	ptg000119l	chromosome_7	30598133	30600529	XP_028162305.1	Galleria mellonella	Lepidoptera
g10657.t2	ptg000119l	chromosome_7	30598133	30600529	XP_028162305.1	Galleria mellonella	Lepidoptera
g10657.t3	ptg000119l	chromosome_7	30598133	30600802	XP_023028533.1	Leptinotarsa decemlineata	Coleoptera
g10658.t1	ptg000119l	chromosome_7	30700813	30708303	XP_047984072.1	Galleria mellonella	Lepidoptera
g10659.t1	ptg000119l	chromosome_7	30779442	30780212	XP_015514341.1	Neodiprion lecontei	Hymenoptera
g10659.t2	ptg000119l	chromosome_7	30778602	30780212	XP_037868917.1	Galleria mellonella	Lepidoptera
g10660.t1	ptg000119l	chromosome_7	30780570	30782126	CAB3517266.1	Spodoptera littoralis	Lepidoptera
g10661.t1	ptg000119l	chromosome_7	30790811	30800790	CAG4993101.1	Parnassius apollo	Lepidoptera
g10662.t1	ptg000119l	chromosome_7	30809332	30814701	XP_026322398.1	Galleria mellonella	Lepidoptera
g10663.t1	ptg000119l	chromosome_7	30823197	30824732	XP_014367222.1	Galleria mellonella	Lepidoptera
g10664.t1	ptg000119l	chromosome_7	30868948	30870692	CAH2090930.1	Euphydryas editha	Lepidoptera
g10665.t1	ptg000119l	chromosome_7	30885574	30913311	KAJ0178769.1	Dendrolimus kikuchii	Lepidoptera
g10666.t1	ptg000119l	chromosome_7	30948731	30980343	XP_011557186.1	Galleria mellonella	Lepidoptera
g10667.t1	ptg000119l	chromosome_7	31042853	31082967	GBP60810.1	Eumeta japonica	Lepidoptera
g10668.t1	ptg000119l	chromosome_7	31129973	31154083	XP_047528525.1	Galleria mellonella	Lepidoptera
g10670.t1	ptg000119l	chromosome_7	31157171	31162755	KAJ4446555.1	Periplaneta americana	Blattodea
g10671.t1	ptg000119l	chromosome_7	31166303	31183167	AAF28474.1	Galleria mellonella	Lepidoptera
g10673.t1	ptg000119l	chromosome_7	31186452	31208114	XP_052753523.1	Galleria mellonella	Lepidoptera
g10676.t1	ptg000119l	chromosome_7	31265239	31288406	CAH0407492.1	Chilo suppressalis	Lepidoptera
g10677.t1	ptg000119l	chromosome_7	31292732	31323213	CAB3221062.1	Arctia plantaginis	Lepidoptera
g10678.t1	ptg000119l	chromosome_7	31349678	31351083	XP_022826353.1	Spodoptera litura	Lepidoptera
g10679.t1	ptg000119l	chromosome_7	31352018	31355560	NP_001292446.1	Galleria mellonella	Lepidoptera
g10680.t1	ptg000119l	chromosome_7	31373505	31409763	XP_037977721.2	Galleria mellonella	Lepidoptera
g10681.t1	ptg000119l	chromosome_7	31409783	31410535	XP_045460694.1	Harmonia axyridis	Lepidoptera
g10684.t1	ptg000119l	chromosome_7	31411778	31417412	ADA59492.1	Galleria mellonella	Lepidoptera
g10685.t1	ptg000119l	chromosome_7	31421110	31435450	KAI8424608.1	Choristoneura fumiferana	Lepidoptera
g10686.t1	ptg000119l	chromosome_7	31511996	31526576	XP_032512667.1	Galleria mellonella	Lepidoptera
g10687.t1	ptg000119l	chromosome_7	31550882	31566070	XP_046963183.1	Galleria mellonella	Lepidoptera
g10688.t1	ptg000119l	chromosome_7	31580073	31598394	XP_047528477.1	Galleria mellonella	Lepidoptera
g10689.t1	ptg000119l	chromosome_7	31605526	31627258	XP_049694531.1	Galleria mellonella	Lepidoptera
g10690.t1	ptg000119l	chromosome_7	31650278	31672339	XP_038223211.1	Zerene cesonia	Lepidoptera
g10691.t1	ptg000119l	chromosome_7	31690796	31699206	ADL38969.1	Diatraea saccharalis	Lepidoptera
g10692.t1	ptg000119l	chromosome_7	31730771	31731085	XP_031338864.1	Photinus pyralis	Coleoptera
g10696.t1	ptg000119l	chromosome_7	31879568	31889227	XP_030032719.2	Galleria mellonella	Lepidoptera
g10698.t1	ptg000119l	chromosome_7	32029037	32029843	CAG5041299.1	Parnassius apollo	Lepidoptera
g10699.t1	ptg000119l	chromosome_7	32058256	32058663	KAG5878604.1	Gonioctena quinquepunctata	Coleoptera
g107.t1	ptg000072l	chromosome_11	1271054	1335240	XP_049868746.1	Galleria mellonella	Lepidoptera
g107.t2	ptg000072l	chromosome_11	1271054	1335240	XP_049868746.1	Galleria mellonella	Lepidoptera
g10700.t1	ptg000119l	chromosome_7	32060109	32112028	XP_045446836.1	Melitaea cinxia	Lepidoptera
g10701.t1	ptg000119l	chromosome_7	32119694	32138273	XP_049878532.1	Galleria mellonella	Lepidoptera
g10702.t1	ptg000119l	chromosome_7	32168588	32179629	XP_047022343.1	Galleria mellonella	Lepidoptera
g10703.t1	ptg000119l	chromosome_7	32195689	32209312	XP_052753519.1	Galleria mellonella	Lepidoptera
g10704.t1	ptg000119l	chromosome_7	32214958	32216301	GBP83582.1	Eumeta japonica	Lepidoptera
g10705.t1	ptg000119l	chromosome_7	32217340	32218005	XP_049869859.1	Galleria mellonella	Lepidoptera
g10706.t1	ptg000119l	chromosome_7	32240290	32241495	XP_049691774.1	Galleria mellonella	Lepidoptera
g10709.t1	ptg000119l	chromosome_7	32528845	32555337	OWR52876.1	Galleria mellonella	Lepidoptera
g1071.t1	ptg000022l	chromosome_8	18781894	18785582	KAG7306162.1	Galleria mellonella	Lepidoptera
g10711.t1	ptg000119l	chromosome_7	32626511	32657050	XP_032513093.1	Galleria mellonella	Lepidoptera
g10713.t1	ptg000119l	chromosome_7	32797661	32800900	XP_021206860.2	Galleria mellonella	Lepidoptera
g10717.t1	ptg000119l	chromosome_7	33586388	33586768	XP_013184767.1	Galleria mellonella	Lepidoptera
g10718.t1	ptg000119l	chromosome_7	33586808	33587929	XP_039752852.1	Pararge aegeria	Lepidoptera
g10719.t1	ptg000119l	chromosome_7	33588011	33588247	XP_013188635.1	Galleria mellonella	Lepidoptera
g10720.t1	ptg000119l	chromosome_7	33640221	33640715	XP_011146244.2	Harpegnathos saltator	Hymenoptera
g10723.t1	ptg000119l	chromosome_7	34166453	34167862	CAG9136353.1	Galleria mellonella	Lepidoptera
g10724.t1	ptg000119l	chromosome_7	34172694	34173998	XP_049882697.1	Galleria mellonella	Lepidoptera
g10725.t1	ptg000119l	chromosome_7	34200381	34201760	CAG9136353.1	Galleria mellonella	Lepidoptera
g10726.t1	ptg000119l	chromosome_7	34225693	34249423	XP_026321872.1	Galleria mellonella	Lepidoptera
g1073.t1	ptg000022l	chromosome_8	18811094	18820964	KAG7306162.1	Galleria mellonella	Lepidoptera
g10730.t1	ptg000119l	chromosome_7	34299018	34310572	KOB72342.1	Operophtera brumata	Lepidoptera
g10731.t1	ptg000119l	chromosome_7	34332002	34332913	XP_028161896.1	Galleria mellonella	Lepidoptera
g10732.t1	ptg000119l	chromosome_7	34362124	34366617	PZC79928.1	Galleria mellonella	Lepidoptera
g10735.t1	ptg000119l	chromosome_7	34385631	34387124	CAH2014340.1	Acanthoscelides obtectus	Coleoptera
g10737.t1	ptg000119l	chromosome_7	34454272	34456730	XP_049793602.1	Schistocerca nitens	Orthoptera
g1074.t1	ptg000022l	chromosome_8	18844626	18882260	XP_026461899.1	Ctenocephalides felis	Siphonaptera
g10740.t1	ptg000119l	chromosome_7	34516090	34519460	XP_023028069.1	Leptinotarsa decemlineata	Coleoptera
g10741.t1	ptg000119l	chromosome_7	34545900	34552967	VDP09128.1	Heligmosomoides polygyrus	class Chromadorea, (non-insect)
g10744.t1	ptg000119l	chromosome_7	34620230	34621400	XP_046687469.1	Homalodisca vitripennis	Hemiptera
g10745.t1	ptg000119l	chromosome_7	34621534	34623555	AGO14404.1	Cotesia sesamiae	Hymenoptera
g10746.t1	ptg000119l	chromosome_7	34624378	34628076	XP_042913413.1	Parasteatoda tepidariorum	class Polychaeta, (non-insect)
g10747.t1	ptg000119l	chromosome_7	34628861	34630231	GBP31298.1	Eumeta japonica	Lepidoptera
g10749.t1	ptg000119l	chromosome_7	34634518	34634841	CAH0715711.1	Brenthis ino	Lepidoptera
g1075.t1	ptg000022l	chromosome_8	18897046	18898161	XP_028175571.1	Galleria mellonella	Lepidoptera
g10750.t1	ptg000119l	chromosome_7	34670441	34674450	VDO66751.1	Heligmosomoides polygyrus	class Chromadorea, (non-insect)
g10755.t1	ptg000119l	chromosome_7	34829214	34856965	CAG5052699.1	Parnassius apollo	Lepidoptera
g10756.t1	ptg000119l	chromosome_7	34875965	34883590	KAF2882704.1	Ignelater luminosus	Coleoptera
g10758.t1	ptg000119l	chromosome_7	34927646	34929476	CAH2091438.1	Euphydryas editha	Lepidoptera
g1076.t1	ptg000022l	chromosome_8	18924618	18953632	CAB3223747.1	Arctia plantaginis	Lepidoptera
g10761.t1	ptg000119l	chromosome_7	35016277	35020297	GBP00285.1	Eumeta japonica	Lepidoptera
g10762.t1	ptg000119l	chromosome_7	35039909	35041095	CAH0732005.1	Brenthis ino	Lepidoptera
g10763.t1	ptg000119l	chromosome_7	35041418	35041942	CAH0732005.1	Brenthis ino	Lepidoptera
g10764.t1	ptg000119l	chromosome_7	35066664	35088621	KAI8424006.1	Choristoneura fumiferana	Lepidoptera
g10765.t1	ptg000119l	chromosome_7	35097942	35112563	XP_029722509.1	Aedes albopictus	Diptera
g1077.t1	ptg000022l	chromosome_8	18956195	18958532	KAI8422360.1	Choristoneura fumiferana	Lepidoptera
g10770.t1	ptg000119l	chromosome_7	35206481	35206864	XP_047004345.1	Schistocerca americana	Orthoptera
g10775.t1	ptg000119l	chromosome_7	35320252	35325021	CAD7256145.1	Timema shepardi	Phasmatoptera
g10777.t1	ptg000119l	chromosome_7	35326131	35350179	KAG5873869.1	Gonioctena quinquepunctata	Coleoptera
g10777.t2	ptg000119l	chromosome_7	35326131	35350179	CAG9559903.1	Danaus chrysippus	Lepidoptera
g10778.t1	ptg000119l	chromosome_7	35360048	35360489	GBP39999.1	Eumeta japonica	Lepidoptera
g10779.t1	ptg000119l	chromosome_7	35360664	35361576	CAH2099452.1	Euphydryas editha	Lepidoptera
g1078.t1	ptg000022l	chromosome_8	18967837	18972697	XP_013142542.1	Papilio polytes	Lepidoptera
g10780.t1	ptg000119l	chromosome_7	35363462	35392839	KAJ2952200.1	Tuta absoluta	Lepidoptera
g10781.t1	ptg000119l	chromosome_7	35420763	35422704	XP_013189863.1	Galleria mellonella	Lepidoptera
g10781.t2	ptg000119l	chromosome_7	35420763	35421815	XP_013189863.1	Galleria mellonella	Lepidoptera
g10782.t1	ptg000119l	chromosome_7	35427465	35435624	XP_028159776.1	Galleria mellonella	Lepidoptera
g10783.t1	ptg000119l	chromosome_7	35435796	35452616	XP_026737008.1	Galleria mellonella	Lepidoptera
g10784.t1	ptg000119l	chromosome_7	35462225	35481426	CAG9559879.1	Danaus chrysippus	Lepidoptera
g10785.t1	ptg000119l	chromosome_7	35485884	35486196	XP_028161694.1	Galleria mellonella	Lepidoptera
g10786.t1	ptg000119l	chromosome_7	35487362	35487972	XP_036222203.1	Bactrocera oleae	Diptera
g10787.t1	ptg000119l	chromosome_7	35488015	35488462	GBP89338.1	Eumeta japonica	Lepidoptera
g10788.t1	ptg000119l	chromosome_7	35525258	35525986	KAJ0169173.1	Dendrolimus kikuchii	Lepidoptera
g10794.t1	ptg000119l	chromosome_7	35600416	35618782	KAI8427781.1	Choristoneura fumiferana	Lepidoptera
g108.t1	ptg000072l	chromosome_11	1345356	1371144	CAG5050412.1	Parnassius apollo	Lepidoptera
g10801.t1	ptg000119l	chromosome_7	35663565	35663852	KAF9408659.1	Spodoptera exigua	Lepidoptera
g10802.t1	ptg000119l	chromosome_7	35683431	35696666	CAG9559893.1	Danaus chrysippus	Lepidoptera
g10802.t2	ptg000119l	chromosome_7	35683491	35696666	XP_046963448.1	Galleria mellonella	Lepidoptera
g10803.t1	ptg000119l	chromosome_7	35710067	35732605	XP_047984264.1	Galleria mellonella	Lepidoptera
g10804.t1	ptg000119l	chromosome_7	35791160	35805640	XP_034251455.1	Thrips palmi	Thysanoptera
g10805.t1	ptg000119l	chromosome_7	35832572	35850739	XP_030025579.2	Galleria mellonella	Lepidoptera
g10806.t1	ptg000119l	chromosome_7	35867254	35881191	CAH2105570.1	Euphydryas editha	Lepidoptera
g10807.t1	ptg000119l	chromosome_7	35934991	35935287	KAH1002979.1	Dendroctonus ponderosae	Coleoptera
g10808.t1	ptg000119l	chromosome_7	35935441	35935836	PNF28503.1	Cryptotermes secundus	Blattodea
g10812.t1	ptg000119l	chromosome_7	36722037	36722540	XP_026490964.1	Vanessa tameamea	Lepidoptera
g10812.t2	ptg000119l	chromosome_7	36722037	36722504	XP_050359279.1	Nymphalis io	Lepidoptera
g10819.t1	ptg000119l	chromosome_7	37357863	37361347	GBP04267.1	Eumeta japonica	Lepidoptera
g10820.t1	ptg000119l	chromosome_7	37558674	37563334	RVE42020.1	Chilo suppressalis	Lepidoptera
g10821.t1	ptg000119l	chromosome_7	37569836	37572652	AGO14420.1	Cotesia sesamiae	Hymenoptera
g10822.t1	ptg000119l	chromosome_7	37572826	37574136	XP_046687469.1	Homalodisca vitripennis	Hemiptera
g10831.t1	ptg000119l	chromosome_7	38130832	38137864	XP_050664595.1	Galleria mellonella	Lepidoptera
g10832.t1	ptg000119l	chromosome_7	38145869	38174322	XP_038220118.1	Zerene cesonia	Lepidoptera
g10833.t1	ptg000119l	chromosome_7	38183930	38186419	KMQ93995.1	Lasius niger	Hymenoptera
g10835.t1	ptg000119l	chromosome_7	38203080	38204478	KAB0790623.1	Photinus pyralis	Coleoptera
g10836.t1	ptg000119l	chromosome_7	38204501	38204725	XP_050360324.1	Nymphalis io	Lepidoptera
g10836.t2	ptg000119l	chromosome_7	38204501	38205712	XP_050360324.1	Nymphalis io	Lepidoptera
g10837.t1	ptg000119l	chromosome_7	38205921	38207252	GBM66173.1	Araneus ventricosus	class Polychaeta, (non-insect)
g10838.t1	ptg000119l	chromosome_7	38215243	38271083	CAG9559960.1	Danaus chrysippus	Lepidoptera
g10839.t1	ptg000119l	chromosome_7	38274928	38281401	GBP13516.1	Eumeta japonica	Lepidoptera
g10840.t1	ptg000119l	chromosome_7	38297219	38339603	XP_049694696.1	Galleria mellonella	Lepidoptera
g10841.t1	ptg000119l	chromosome_7	38343786	38390213	XP_026755341.1	Galleria mellonella	Lepidoptera
g10843.t1	ptg000119l	chromosome_7	38487943	38497515	KAH9630626.1	Spodoptera exigua	Lepidoptera
g10844.t1	ptg000119l	chromosome_7	38504789	38549866	XP_049694780.1	Galleria mellonella	Lepidoptera
g10844.t2	ptg000119l	chromosome_7	38504789	38549866	KAJ0178965.1	Dendrolimus kikuchii	Lepidoptera
g10845.t1	ptg000119l	chromosome_7	38526731	38527513	CAF4921618.1	Pieris macdunnoughi	Lepidoptera
g10846.t1	ptg000119l	chromosome_7	38554150	38555897	KAH9641523.1	Spodoptera exigua	Lepidoptera
g10846.t2	ptg000119l	chromosome_7	38554150	38555897	KAH9641523.1	Spodoptera exigua	Lepidoptera
g10847.t1	ptg000119l	chromosome_7	38564402	38570894	CAH0729214.1	Brenthis ino	Lepidoptera
g10854.t1	ptg000119l	chromosome_7	38851181	38852269	XP_045535045.1	Galleria mellonella	Lepidoptera
g10855.t1	ptg000119l	chromosome_7	38853020	38867819	XP_026322168.1	Galleria mellonella	Lepidoptera
g10856.t1	ptg000119l	chromosome_7	38885041	38899105	XP_035438761.1	Galleria mellonella	Lepidoptera
g10859.t1	ptg000119l	chromosome_7	39164502	39166438	CAH2108725.1	Euphydryas editha	Lepidoptera
g10859.t2	ptg000119l	chromosome_7	39165381	39166438	CAH2108725.1	Euphydryas editha	Lepidoptera
g10860.t1	ptg000119l	chromosome_7	39568840	39569172	CAB3249172.1	Arctia plantaginis	Lepidoptera
g10861.t1	ptg000119l	chromosome_7	39614038	39616190	KAF9411107.1	Spodoptera exigua	Lepidoptera
g10863.t1	ptg000119l	chromosome_7	40311668	40311946	GBP09596.1	Eumeta japonica	Lepidoptera
g10866.t1	ptg000119l	chromosome_7	40945948	40946442	CAG9792561.1	Diatraea saccharalis	Lepidoptera
g1087.t1	ptg000022l	chromosome_8	19088831	19098000	CAH1401872.1	Nezara viridula	Hemiptera
g10883.t1	ptg000014l	chromosome_18	531152	544373	XP_049878169.1	Galleria mellonella	Lepidoptera
g10884.t1	ptg000014l	chromosome_18	552011	585862	XP_022817989.1	Spodoptera litura	Lepidoptera
g10885.t1	ptg000014l	chromosome_18	591028	597464	XP_028167851.1	Galleria mellonella	Lepidoptera
g10886.t1	ptg000014l	chromosome_18	608486	609511	GFV83639.1	Trichonephila clavipes	class Polychaeta, (non-insect)
g10887.t1	ptg000014l	chromosome_18	618763	628538	XP_028167851.1	Galleria mellonella	Lepidoptera
g10888.t1	ptg000014l	chromosome_18	638996	645454	XP_013192208.1	Galleria mellonella	Lepidoptera
g10889.t1	ptg000014l	chromosome_18	655545	665146	KPJ17077.1	Galleria mellonella	Lepidoptera
g10890.t1	ptg000014l	chromosome_18	691571	693736	CAH1985659.1	Acanthoscelides obtectus	Coleoptera
g10891.t1	ptg000014l	chromosome_18	711586	730179	CAB3248808.1	Arctia plantaginis	Lepidoptera
g10892.t1	ptg000014l	chromosome_18	746993	757162	XP_049878174.1	Galleria mellonella	Lepidoptera
g10893.t1	ptg000014l	chromosome_18	760953	770192	GBP92799.1	Eumeta japonica	Lepidoptera
g10894.t1	ptg000014l	chromosome_18	974220	989302	GBP54654.1	Eumeta japonica	Lepidoptera
g10895.t1	ptg000014l	chromosome_18	1070933	1071560	CAF4755579.1	Pieris macdunnoughi	Lepidoptera
g10895.t2	ptg000014l	chromosome_18	1069353	1071560	CAF4755579.1	Pieris macdunnoughi	Lepidoptera
g10896.t1	ptg000014l	chromosome_18	1197242	1203935	WP_223822321.1	Pseudomonas aeruginosa	class Tectiliviricetes, (non-insect)
g10898.t1	ptg000014l	chromosome_18	1237364	1238990	GFV30953.1	Trichonephila clavipes	class Polychaeta, (non-insect)
g109.t1	ptg000072l	chromosome_11	1374976	1384052	CAH0579297.1	Chrysodeixis includens	Lepidoptera
g10901.t1	ptg000014l	chromosome_18	1285101	1289793	XP_036677825.1	Drosophila suzukii	Diptera
g10902.t1	ptg000014l	chromosome_18	1289925	1292570	GBP18840.1	Eumeta japonica	Lepidoptera
g10903.t1	ptg000014l	chromosome_18	1298921	1299450	XP_051171031.1	Leptopilina boulardi	Hymenoptera
g10916.t1	ptg000014l	chromosome_18	3242598	3254694	KAG6441947.1	Galleria mellonella	Lepidoptera
g10917.t1	ptg000014l	chromosome_18	3264786	3327853	XP_037294064.1	Galleria mellonella	Lepidoptera
g10918.t1	ptg000014l	chromosome_18	3343069	3349208	XP_013192129.1	Galleria mellonella	Lepidoptera
g10919.t1	ptg000014l	chromosome_18	3369227	3394621	RVE53873.1	Chilo suppressalis	Lepidoptera
g10925.t1	ptg000014l	chromosome_18	3557528	3578561	KAF2901781.1	Ignelater luminosus	Coleoptera
g10931.t1	ptg000014l	chromosome_18	4178225	4179865	KAI8424807.1	Choristoneura fumiferana	Lepidoptera
g10932.t1	ptg000014l	chromosome_18	4245873	4273415	XP_026756596.2	Galleria mellonella	Lepidoptera
g10933.t1	ptg000014l	chromosome_18	4288959	4299424	XP_021199164.1	Galleria mellonella	Lepidoptera
g10934.t1	ptg000014l	chromosome_18	4309075	4316736	CAG5059885.1	Parnassius apollo	Lepidoptera
g10947.t1	ptg000014l	chromosome_18	4636925	4670862	KAG7298029.1	Galleria mellonella	Lepidoptera
g10948.t1	ptg000014l	chromosome_18	4690760	4720978	XP_048486309.1	Galleria mellonella	Lepidoptera
g10949.t1	ptg000014l	chromosome_18	4723818	4728832	KAG7297692.1	Galleria mellonella	Lepidoptera
g10953.t1	ptg000014l	chromosome_18	4848515	4856959	AYD42186.1	Carposina sasakii	Lepidoptera
g10954.t1	ptg000014l	chromosome_18	4867810	4870893	KAG7187706.1	Ampulex compressa	Hymenoptera
g10956.t1	ptg000014l	chromosome_18	4910781	4911782	GBP54336.1	Eumeta japonica	Lepidoptera
g10957.t1	ptg000014l	chromosome_18	4915999	4918316	PZC74493.1	Galleria mellonella	Lepidoptera
g10958.t1	ptg000014l	chromosome_18	4932175	4935559	XP_047994797.1	Galleria mellonella	Lepidoptera
g10959.t1	ptg000014l	chromosome_18	4941431	4942495	XP_049877488.1	Galleria mellonella	Lepidoptera
g10960.t1	ptg000014l	chromosome_18	4944118	4945330	XP_049877488.1	Galleria mellonella	Lepidoptera
g10961.t1	ptg000014l	chromosome_18	4951533	4953812	GBP54336.1	Eumeta japonica	Lepidoptera
g10962.t1	ptg000014l	chromosome_18	4964973	4970972	ABY88947.1	Colias eurytheme	Lepidoptera
g10969.t1	ptg000014l	chromosome_18	5571328	5571696	CAG4986486.1	Parnassius apollo	Lepidoptera
g10974.t1	ptg000014l	chromosome_18	5860595	5861272	CAB3234790.1	Arctia plantaginis	Lepidoptera
g10975.t1	ptg000014l	chromosome_18	5861556	5861975	XP_012544182.2	Galleria mellonella	Lepidoptera
g10976.t1	ptg000014l	chromosome_18	5950030	5950744	GBP61678.1	Eumeta japonica	Lepidoptera
g10977.t1	ptg000014l	chromosome_18	5950854	5951306	GBP64839.1	Eumeta japonica	Lepidoptera
g10978.t1	ptg000014l	chromosome_18	5951484	5951828	XP_046976568.1	Galleria mellonella	Lepidoptera
g10979.t1	ptg000014l	chromosome_18	6039118	6039444	XP_042906181.1	Parasteatoda tepidariorum	class Polychaeta, (non-insect)
g10984.t1	ptg000014l	chromosome_18	6496921	6614564	XP_013192090.1	Galleria mellonella	Lepidoptera
g10988.t1	ptg000014l	chromosome_18	7859257	7860477	GFT43284.1	Trichonephila clavipes	class Polychaeta, (non-insect)
g10989.t1	ptg000014l	chromosome_18	8100782	8101306	GBP77827.1	Eumeta japonica	Lepidoptera
g10990.t1	ptg000014l	chromosome_18	8566697	8576104	GBP64304.1	Eumeta japonica	Lepidoptera
g10992.t1	ptg000014l	chromosome_18	8868090	8868320	GBP31219.1	Eumeta japonica	Lepidoptera
g10996.t1	ptg000014l	chromosome_18	9572764	9646921	XP_028164652.1	Galleria mellonella	Lepidoptera
g10997.t1	ptg000014l	chromosome_18	9671999	9697837	XP_028157979.1	Galleria mellonella	Lepidoptera
g10998.t1	ptg000014l	chromosome_18	9724778	9742890	CAH2094648.1	Euphydryas editha	Lepidoptera
g11.t1	ptg000071l	NA	2126764	2136370	CAG9571772.1	Danaus chrysippus	Lepidoptera
g11001.t1	ptg000014l	chromosome_18	9849810	9854169	CAH2100953.1	Euphydryas editha	Lepidoptera
g11008.t1	ptg000014l	chromosome_18	10799552	10801949	XP_045453540.1	Melitaea cinxia	Lepidoptera
g11008.t2	ptg000014l	chromosome_18	10801115	10803790	XP_045454292.1	Melitaea cinxia	Lepidoptera
g11009.t1	ptg000014l	chromosome_18	10802058	10802669	KAI5636520.1	Phthorimaea operculella	Lepidoptera
g11011.t1	ptg000150l	chromosome_15	710004	711248	CAG9792561.1	Diatraea saccharalis	Lepidoptera
g11018.t1	ptg000150l	chromosome_15	2068339	2068620	XP_008185177.1	Acyrthosiphon pisum	Hemiptera
g11020.t1	ptg000150l	chromosome_15	2267308	2267676	GFT71179.1	Trichonephila clavipes	class Polychaeta, (non-insect)
g11021.t1	ptg000150l	chromosome_15	2267744	2268019	GBM75276.1	Araneus ventricosus	class Polychaeta, (non-insect)
g11023.t1	ptg000150l	chromosome_15	2711272	2711967	XP_037302944.1	Galleria mellonella	Lepidoptera
g11024.t1	ptg000150l	chromosome_15	2762214	2773910	XP_047995786.1	Galleria mellonella	Lepidoptera
g11025.t1	ptg000150l	chromosome_15	2805703	2813361	OWR51877.1	Galleria mellonella	Lepidoptera
g1103.t1	ptg000022l	chromosome_8	19235139	19242930	GBP20397.1	Eumeta japonica	Lepidoptera
g11030.t1	ptg000150l	chromosome_15	4349701	4350410	XP_023289117.1	Orussus abietinus	Hymenoptera
g11030.t2	ptg000150l	chromosome_15	4349701	4350618	XP_023289117.1	Orussus abietinus	Hymenoptera
g11035.t1	ptg000150l	chromosome_15	4723591	4759382	XP_046966542.1	Galleria mellonella	Lepidoptera
g11035.t2	ptg000150l	chromosome_15	4723591	4759382	XP_026493259.1	Vanessa tameamea	Lepidoptera
g11036.t1	ptg000150l	chromosome_15	4780453	4780792	XP_023240333.1	Centruroides sculpturatus	Coleoptera
g1104.t1	ptg000022l	chromosome_8	19246717	19282176	XP_031627902.1	Contarinia nasturtii	Diptera
g11042.t1	ptg000150l	chromosome_15	5030451	5032688	KAI8434196.1	Choristoneura fumiferana	Lepidoptera
g11044.t1	ptg000150l	chromosome_15	5600483	5601378	KAG5866178.1	Gonioctena quinquepunctata	Coleoptera
g11045.t1	ptg000150l	chromosome_15	5683599	5684156	CAF4755579.1	Pieris macdunnoughi	Lepidoptera
g11046.t1	ptg000150l	chromosome_15	6075188	6076708	XP_050561697.1	Galleria mellonella	Lepidoptera
g1105.t1	ptg000022l	chromosome_8	19307958	19320040	CAB3222565.1	Arctia plantaginis	Lepidoptera
g11054.t1	ptg000160l	chromosome_5	928071	928286	CAH0716339.1	Brenthis ino	Lepidoptera
g11055.t1	ptg000160l	chromosome_5	929346	931629	CAH0717940.1	Brenthis ino	Lepidoptera
g11058.t1	ptg000160l	chromosome_5	1826980	1830093	XP_018360127.1	Trachymyrmex cornetzi	Hymenoptera
g11059.t1	ptg000160l	chromosome_5	1832003	1843541	XP_038209034.1	Zerene cesonia	Lepidoptera
g11071.t1	ptg000160l	chromosome_5	2041587	2042765	GBP79914.1	Eumeta japonica	Lepidoptera
g11075.t1	ptg000160l	chromosome_5	2189668	2213757	PZC84828.1	Galleria mellonella	Lepidoptera
g11076.t1	ptg000160l	chromosome_5	2287489	2291138	CAH2237312.1	Pararge aegeria	Lepidoptera
g11084.t1	ptg000160l	chromosome_5	2417013	2427331	KPJ06813.1	Galleria mellonella	Lepidoptera
g11092.t1	ptg000160l	chromosome_5	2790699	2795203	XP_028167522.1	Galleria mellonella	Lepidoptera
g11093.t1	ptg000160l	chromosome_5	2801654	2819285	XP_045760276.1	Galleria mellonella	Lepidoptera
g11094.t1	ptg000160l	chromosome_5	2838505	2845948	AQY54435.1	Hepialus xiaojinensis	Lepidoptera
g11095.t1	ptg000160l	chromosome_5	2880749	2896112	XP_048004908.1	Galleria mellonella	Lepidoptera
g1110.t1	ptg000022l	chromosome_8	19505616	19506005	XP_013191461.1	Galleria mellonella	Lepidoptera
g11106.t1	ptg000160l	chromosome_5	3057437	3084562	XP_023942418.2	Galleria mellonella	Lepidoptera
g11107.t1	ptg000160l	chromosome_5	3109491	3115319	XP_045503533.1	Galleria mellonella	Lepidoptera
g11108.t1	ptg000160l	chromosome_5	3127742	3143868	XP_022819733.1	Spodoptera litura	Lepidoptera
g1111.t1	ptg000022l	chromosome_8	19511972	19515498	XP_026478207.1	Ctenocephalides felis	Siphonaptera
g1112.t1	ptg000022l	chromosome_8	19523768	19528175	XP_023727329.1	Cryptotermes secundus	Blattodea
g11120.t1	ptg000160l	chromosome_5	3409514	3421721	XP_047542118.1	Galleria mellonella	Lepidoptera
g11125.t1	ptg000160l	chromosome_5	3510463	3519758	XP_023013320.1	Leptinotarsa decemlineata	Coleoptera
g1113.t1	ptg000022l	chromosome_8	19542472	19547566	XP_026478207.1	Ctenocephalides felis	Siphonaptera
g11135.t1	ptg000160l	chromosome_5	3689857	3692046	GBP89913.1	Eumeta japonica	Lepidoptera
g11136.t1	ptg000160l	chromosome_5	3697088	3700977	XP_026467037.1	Ctenocephalides felis	Siphonaptera
g11139.t1	ptg000160l	chromosome_5	3754586	3857657	XP_044727715.1	Chrysoperla carnea	Neuroptera
g1114.t1	ptg000022l	chromosome_8	19574029	19579120	XP_026478207.1	Ctenocephalides felis	Siphonaptera
g11143.t1	ptg000160l	chromosome_5	3907310	3912797	KAG7299732.1	Galleria mellonella	Lepidoptera
g11148.t1	ptg000160l	chromosome_5	3977461	3978136	XP_036220878.1	Bactrocera oleae	Diptera
g11148.t2	ptg000160l	chromosome_5	3977461	3980152	XP_044592940.1	Cotesia glomerata	Hymenoptera
g11148.t3	ptg000160l	chromosome_5	3978805	3980152	XP_044592940.1	Cotesia glomerata	Hymenoptera
g11148.t4	ptg000160l	chromosome_5	3978805	3980152	XP_044592940.1	Cotesia glomerata	Hymenoptera
g1115.t1	ptg000022l	chromosome_8	19606830	19610687	CAB3259457.1	Arctia plantaginis	Lepidoptera
g11150.t1	ptg000160l	chromosome_5	4037442	4054763	GBP05957.1	Eumeta japonica	Lepidoptera
g11152.t1	ptg000160l	chromosome_5	4108461	4116878	XP_022835029.1	Spodoptera litura	Lepidoptera
g11153.t1	ptg000160l	chromosome_5	4121973	4139434	KAJ2942898.1	Tuta absoluta	Lepidoptera
g11155.t1	ptg000160l	chromosome_5	4184657	4185007	CAH0725646.1	Brenthis ino	Lepidoptera
g11155.t2	ptg000160l	chromosome_5	4183727	4184287	CAH0718928.1	Brenthis ino	Lepidoptera
g11155.t3	ptg000160l	chromosome_5	4183727	4185229	CAH0718928.1	Brenthis ino	Lepidoptera
g11155.t4	ptg000160l	chromosome_5	4183727	4185007	CAH0718928.1	Brenthis ino	Lepidoptera
g11156.t1	ptg000160l	chromosome_5	4226338	4226625	GBP92633.1	Eumeta japonica	Lepidoptera
g11157.t1	ptg000160l	chromosome_5	4226916	4227497	XP_047513976.1	Galleria mellonella	Lepidoptera
g11159.t1	ptg000160l	chromosome_5	4339833	4343654	CAH0404768.1	Chilo suppressalis	Lepidoptera
g1116.t1	ptg000022l	chromosome_8	19623092	19629104	XP_023711031.1	Cryptotermes secundus	Blattodea
g11160.t1	ptg000160l	chromosome_5	4343907	4344395	XP_050515221.1	Diabrotica virgifera	Coleoptera
g11161.t1	ptg000160l	chromosome_5	4372754	4376252	KPJ19850.1	Galleria mellonella	Lepidoptera
g11162.t1	ptg000206l	NA	439245	439907	KAF9411133.1	Spodoptera exigua	Lepidoptera
g11163.t1	ptg000206l	NA	440668	441513	KAF9411133.1	Spodoptera exigua	Lepidoptera
g11164.t1	ptg000206l	NA	594166	595373	GBP45275.1	Eumeta japonica	Lepidoptera
g11164.t2	ptg000206l	NA	592090	595373	CAG9782657.1	Diatraea saccharalis	Lepidoptera
g11165.t1	ptg000206l	NA	593448	594113	GBP04222.1	Eumeta japonica	Lepidoptera
g11168.t2	ptg000206l	NA	936165	936693	CAG9782657.1	Diatraea saccharalis	Lepidoptera
g11168.t3	ptg000206l	NA	935457	936693	KAI8435822.1	Choristoneura fumiferana	Lepidoptera
g11168.t4	ptg000206l	NA	935457	936693	CAG9782657.1	Diatraea saccharalis	Lepidoptera
g1117.t1	ptg000022l	chromosome_8	19674949	19677418	XP_026478207.1	Ctenocephalides felis	Siphonaptera
g11175.t1	ptg000206l	NA	1714769	1716342	XP_050681804.1	Galleria mellonella	Lepidoptera
g11175.t2	ptg000206l	NA	1714769	1716342	CAB3228062.1	Arctia plantaginis	Lepidoptera
g11176.t1	ptg000206l	NA	1720309	1721028	XP_047991562.1	Galleria mellonella	Lepidoptera
g11178.t1	ptg000206l	NA	1791478	1792651	XP_046687469.1	Homalodisca vitripennis	Hemiptera
g11178.t2	ptg000206l	NA	1791394	1792651	XP_046687469.1	Homalodisca vitripennis	Hemiptera
g11179.t1	ptg000206l	NA	1792785	1793336	XP_026471559.1	Ctenocephalides felis	Siphonaptera
g1118.t1	ptg000022l	chromosome_8	19689571	19696659	XP_026478207.1	Ctenocephalides felis	Siphonaptera
g11180.t1	ptg000206l	NA	1793573	1795780	AGO14420.1	Cotesia sesamiae	Hymenoptera
g11182.t1	ptg000206l	NA	1818487	1819197	XP_045768126.1	Galleria mellonella	Lepidoptera
g11183.t1	ptg000206l	NA	1819279	1819683	CAH1992341.1	Acanthoscelides obtectus	Coleoptera
g11184.t1	ptg000206l	NA	1900547	1902834	KAF9411107.1	Spodoptera exigua	Lepidoptera
g11185.t1	ptg000206l	NA	1965079	1965572	GBP67417.1	Eumeta japonica	Lepidoptera
g11189.t1	ptg000206l	NA	2036103	2036441	XP_011565729.1	Galleria mellonella	Lepidoptera
g1119.t1	ptg000022l	chromosome_8	19724947	19726347	XP_026478207.1	Ctenocephalides felis	Siphonaptera
g11191.t1	ptg000206l	NA	2077696	2078010	GFX43915.1	Trichonephila clavipes	class Polychaeta, (non-insect)
g11192.t1	ptg000206l	NA	2078069	2078581	GBP87393.1	Eumeta japonica	Lepidoptera
g11194.t1	ptg000206l	NA	2316107	2318117	GBP88563.1	Eumeta japonica	Lepidoptera
g11194.t2	ptg000206l	NA	2316107	2317850	GBP96436.1	Eumeta japonica	Lepidoptera
g11195.t1	ptg000015l	chromosome_22	46255	46961	CAB3224255.1	Arctia plantaginis	Lepidoptera
g11195.t2	ptg000015l	chromosome_22	46255	49875	CAG9782657.1	Diatraea saccharalis	Lepidoptera
g11195.t3	ptg000015l	chromosome_22	46255	49875	CAG9782657.1	Diatraea saccharalis	Lepidoptera
g11199.t1	ptg000015l	chromosome_22	1684861	1685307	XP_050684035.1	Galleria mellonella	Lepidoptera
g1120.t1	ptg000022l	chromosome_8	19749722	19756808	XP_026478207.1	Ctenocephalides felis	Siphonaptera
g11200.t1	ptg000015l	chromosome_22	1685437	1686477	XP_045500041.1	Galleria mellonella	Lepidoptera
g11200.t2	ptg000015l	chromosome_22	1685632	1686477	XP_045500041.1	Galleria mellonella	Lepidoptera
g11202.t1	ptg000015l	chromosome_22	2471985	2474546	CAH0403016.1	Chilo suppressalis	Lepidoptera
g11204.t1	ptg000015l	chromosome_22	2522702	2523763	CAH2098218.1	Euphydryas editha	Lepidoptera
g11205.t1	ptg000015l	chromosome_22	2523938	2528430	XP_047997336.1	Galleria mellonella	Lepidoptera
g11206.t1	ptg000015l	chromosome_22	2656972	2657501	XP_047033935.1	Galleria mellonella	Lepidoptera
g11207.t1	ptg000015l	chromosome_22	2657801	2663810	XP_047035486.1	Galleria mellonella	Lepidoptera
g11209.t1	ptg000015l	chromosome_22	2925104	2925697	KAI8430992.1	Choristoneura fumiferana	Lepidoptera
g1121.t1	ptg000022l	chromosome_8	19769173	19779204	XP_026478207.1	Ctenocephalides felis	Siphonaptera
g11210.t1	ptg000015l	chromosome_22	2997578	2999654	XP_031357983.1	Photinus pyralis	Coleoptera
g11216.t1	ptg000015l	chromosome_22	4243898	4244971	KAH9633054.1	Spodoptera exigua	Lepidoptera
g11217.t1	ptg000015l	chromosome_22	4935302	4935601	XP_045535045.1	Galleria mellonella	Lepidoptera
g11218.t1	ptg000015l	chromosome_22	4935994	4936401	XP_036347110.1	Rhagoletis pomonella	Diptera
g1122.t1	ptg000022l	chromosome_8	19802169	19806363	XP_026478207.1	Ctenocephalides felis	Siphonaptera
g11220.t1	ptg000015l	chromosome_22	5002743	5003153	KNE88947.1	Puccinia striiformis	class Protosteliomycetes, (non-insect)
g11221.t1	ptg000015l	chromosome_22	5166961	5167600	CAG4944419.1	Parnassius apollo	Lepidoptera
g11224.t1	ptg000015l	chromosome_22	5768454	5776107	CAG4984407.1	Parnassius apollo	Lepidoptera
g11224.t2	ptg000015l	chromosome_22	5768454	5769299	KMQ90251.1	Lasius niger	Hymenoptera
g11225.t1	ptg000015l	chromosome_22	5854210	5864293	XP_038219543.1	Zerene cesonia	Lepidoptera
g11228.t1	ptg000015l	chromosome_22	7101982	7102446	XP_052853024.1	Drosophila gunungcola	Diptera
g11229.t1	ptg000015l	chromosome_22	7116013	7118818	XP_052853024.1	Drosophila gunungcola	Diptera
g1123.t1	ptg000022l	chromosome_8	19841806	19843660	XP_026478207.1	Ctenocephalides felis	Siphonaptera
g11230.t1	ptg000015l	chromosome_22	7142212	7142676	XP_052853024.1	Drosophila gunungcola	Diptera
g11231.t1	ptg000015l	chromosome_22	7341244	7382031	XP_038219571.1	Zerene cesonia	Lepidoptera
g11232.t1	ptg000015l	chromosome_22	7388243	7425903	CAH2059222.1	Iphiclides podalirius	Lepidoptera
g11233.t1	ptg000015l	chromosome_22	7456384	7457655	XP_043274750.1	Venturia canescens	Hymenoptera
g11235.t1	ptg000015l	chromosome_22	7648006	7675384	XP_013142145.1	Papilio polytes	Lepidoptera
g11236.t1	ptg000015l	chromosome_22	7731316	7825465	XP_021913163.1	Zootermopsis nevadensis	Blattodea
g11237.t1	ptg000015l	chromosome_22	7914100	7916789	CAG9794965.1	Diatraea saccharalis	Lepidoptera
g11238.t1	ptg000015l	chromosome_22	7923189	7924502	XP_046687469.1	Homalodisca vitripennis	Hemiptera
g11239.t1	ptg000015l	chromosome_22	7924676	7927492	AGO14420.1	Cotesia sesamiae	Hymenoptera
g1124.t1	ptg000022l	chromosome_8	19871491	19874097	GBP62052.1	Eumeta japonica	Lepidoptera
g11240.t1	ptg000015l	chromosome_22	7927541	7931591	CAD7416630.1	Timema poppensis	Phasmatoptera
g11241.t1	ptg000015l	chromosome_22	7935295	7952654	GBP28789.1	Eumeta japonica	Lepidoptera
g11242.t1	ptg000015l	chromosome_22	7953075	7984277	XP_026754075.1	Galleria mellonella	Lepidoptera
g11243.t1	ptg000015l	chromosome_22	7987806	7993346	XP_004927253.1	Galleria mellonella	Lepidoptera
g11244.t1	ptg000015l	chromosome_22	7996867	8015363	CAH0597716.1	Chrysodeixis includens	Lepidoptera
g11246.t1	ptg000015l	chromosome_22	8103449	8130054	XP_013165711.1	Galleria mellonella	Lepidoptera
g11247.t1	ptg000015l	chromosome_22	8154918	8172934	XP_026323094.1	Galleria mellonella	Lepidoptera
g11248.t1	ptg000015l	chromosome_22	8194644	8205351	CAG9569259.1	Danaus chrysippus	Lepidoptera
g1125.t1	ptg000022l	chromosome_8	19894683	19897046	XP_026478207.1	Ctenocephalides felis	Siphonaptera
g11252.t1	ptg000015l	chromosome_22	8408940	8419200	GBP81407.1	Eumeta japonica	Lepidoptera
g11253.t1	ptg000015l	chromosome_22	8520771	8521649	CAG9118723.1	Galleria mellonella	Lepidoptera
g11255.t1	ptg000015l	chromosome_22	8723313	8724143	XP_045455377.1	Melitaea cinxia	Lepidoptera
g11256.t1	ptg000015l	chromosome_22	8793056	8797590	GBP88428.1	Eumeta japonica	Lepidoptera
g11258.t1	ptg000015l	chromosome_22	9006486	9006791	CAG5073480.1	Cotesia congregata	Hymenoptera
g11259.t1	ptg000015l	chromosome_22	9006994	9007563	XP_026475836.1	Ctenocephalides felis	Siphonaptera
g11259.t2	ptg000015l	chromosome_22	9006869	9007946	XP_026475836.1	Ctenocephalides felis	Siphonaptera
g1127.t1	ptg000022l	chromosome_8	19973385	19975390	XP_050672017.1	Galleria mellonella	Lepidoptera
g11272.t1	ptg000015l	chromosome_22	9382930	9388427	XP_011860377.1	Vollenhovia emeryi	Hymenoptera
g11274.t1	ptg000015l	chromosome_22	9411167	9414296	KAF5284270.1	Lamprigera yunnana	Coleoptera
g11277.t1	ptg000015l	chromosome_22	9516472	9522930	CAH2235767.1	Pararge aegeria	Lepidoptera
g11281.t1	ptg000015l	chromosome_22	9607347	9608063	XP_044262161.1	Tribolium madens	Coleoptera
g11283.t1	ptg000015l	chromosome_22	9710325	9746907	KAJ3625965.1	Tenebrio molitor	Coleoptera
g11285.t1	ptg000015l	chromosome_22	9939878	9940324	XP_052750861.1	Galleria mellonella	Lepidoptera
g11288.t1	ptg000015l	chromosome_22	10176948	10197013	XP_030383546.1	Scaptodrosophila lebanonensis	Diptera
g11289.t1	ptg000015l	chromosome_22	10197075	10197290	CAG9840683.1	Diabrotica balteata	Coleoptera
g1129.t1	ptg000022l	chromosome_8	20267060	20267575	XP_041989072.1	Galleria mellonella	Lepidoptera
g11291.t1	ptg000015l	chromosome_22	10404576	10413761	XP_017776714.1	Nicrophorus vespilloides	Coleoptera
g11292.t1	ptg000015l	chromosome_22	10419159	10419536	CAB3255448.1	Arctia plantaginis	Lepidoptera
g11293.t1	ptg000015l	chromosome_22	10420422	10421189	XP_052749312.1	Galleria mellonella	Lepidoptera
g11298.t1	ptg000015l	chromosome_22	10716332	10731934	GBP05747.1	Eumeta japonica	Lepidoptera
g11299.t1	ptg000015l	chromosome_22	10753251	10753880	XP_018332974.1	Agrilus planipennis	Coleoptera
g1130.t1	ptg000022l	chromosome_8	20272834	20277313	XP_045450966.1	Melitaea cinxia	Lepidoptera
g11300.t1	ptg000015l	chromosome_22	10756641	10761269	XP_044737837.1	Chrysoperla carnea	Neuroptera
g11301.t1	ptg000015l	chromosome_22	10763604	10778498	XP_048486519.1	Galleria mellonella	Lepidoptera
g11302.t1	ptg000015l	chromosome_22	10799830	10808169	XP_011548963.1	Galleria mellonella	Lepidoptera
g11303.t1	ptg000015l	chromosome_22	10825787	10883946	CAG9794866.1	Diatraea saccharalis	Lepidoptera
g11304.t1	ptg000015l	chromosome_22	10891889	10908058	XP_013185047.1	Galleria mellonella	Lepidoptera
g11305.t1	ptg000015l	chromosome_22	10914168	10935370	XP_050294222.1	Anthonomus grandis	Coleoptera
g11313.t1	ptg000015l	chromosome_22	11254780	11316257	XP_028157110.1	Galleria mellonella	Lepidoptera
g11314.t1	ptg000015l	chromosome_22	11327275	11351173	CAH0597807.1	Chrysodeixis includens	Lepidoptera
g11343.t1	ptg000015l	chromosome_22	11577937	11611000	KAJ0170915.1	Dendrolimus kikuchii	Lepidoptera
g11344.t1	ptg000015l	chromosome_22	11638994	11656820	XP_052744938.1	Galleria mellonella	Lepidoptera
g11345.t1	ptg000015l	chromosome_22	11657809	11663791	XP_034837386.1	Galleria mellonella	Lepidoptera
g11347.t1	ptg000015l	chromosome_22	11679735	11722505	GBP32443.1	Eumeta japonica	Lepidoptera
g11348.t1	ptg000015l	chromosome_22	11747397	11770192	CAG5014370.1	Parnassius apollo	Lepidoptera
g11352.t1	ptg000015l	chromosome_22	11925163	11926908	GBP37739.1	Eumeta japonica	Lepidoptera
g11353.t1	ptg000015l	chromosome_22	11942316	11965108	XP_034837380.1	Galleria mellonella	Lepidoptera
g11357.t1	ptg000015l	chromosome_22	12126965	12134908	XP_048486683.1	Galleria mellonella	Lepidoptera
g11358.t1	ptg000015l	chromosome_22	12161157	12162383	XP_008197571.1	Tribolium castaneum	Coleoptera
g11360.t1	ptg000015l	chromosome_22	12239679	12240758	XP_045455587.1	Melitaea cinxia	Lepidoptera
g11367.t1	ptg000015l	chromosome_22	12538757	12569277	XP_001849429.2	Culex quinquefasciatus	Diptera
g11369.t1	ptg000015l	chromosome_22	12619798	12622790	CAD7419744.1	Timema poppensis	Phasmatoptera
g11373.t1	ptg000015l	chromosome_22	12676809	12691046	KAG6463055.1	Galleria mellonella	Lepidoptera
g11374.t1	ptg000015l	chromosome_22	12712620	12715772	CAH2003414.1	Acanthoscelides obtectus	Coleoptera
g11375.t1	ptg000015l	chromosome_22	12720001	12748096	CAH0401588.1	Chilo suppressalis	Lepidoptera
g11377.t1	ptg000015l	chromosome_22	12790979	12809798	XP_049880699.1	Galleria mellonella	Lepidoptera
g11378.t1	ptg000015l	chromosome_22	12843997	12844810	KAI8427781.1	Choristoneura fumiferana	Lepidoptera
g11380.t1	ptg000015l	chromosome_22	13096206	13102293	KAF9409249.1	Spodoptera exigua	Lepidoptera
g11381.t1	ptg000015l	chromosome_22	13107163	13108551	XP_052752839.1	Galleria mellonella	Lepidoptera
g11382.t1	ptg000015l	chromosome_22	13203426	13208652	GBP26526.1	Eumeta japonica	Lepidoptera
g11383.t1	ptg000015l	chromosome_22	13489424	13489999	KPJ08929.1	Galleria mellonella	Lepidoptera
g11385.t1	ptg000015l	chromosome_22	13882154	13882650	CAG4953091.1	Parnassius apollo	Lepidoptera
g11385.t2	ptg000015l	chromosome_22	13882154	13882465	CAG4953091.1	Parnassius apollo	Lepidoptera
g11395.t1	ptg000015l	chromosome_22	14111999	14155487	CAH0597666.1	Chrysodeixis includens	Lepidoptera
g11396.t1	ptg000015l	chromosome_22	14167594	14168100	XP_049880893.1	Galleria mellonella	Lepidoptera
g11397.t1	ptg000015l	chromosome_22	14486028	14486351	CAG9835919.1	Diabrotica balteata	Coleoptera
g11400.t1	ptg000015l	chromosome_22	14608146	14610790	XP_047523656.1	Galleria mellonella	Lepidoptera
g11401.t1	ptg000015l	chromosome_22	14657400	14657771	CAF4948688.1	Pieris macdunnoughi	Lepidoptera
g11401.t2	ptg000015l	chromosome_22	14657400	14658158	CAF4948688.1	Pieris macdunnoughi	Lepidoptera
g11403.t1	ptg000015l	chromosome_22	14763085	14776676	XP_046975204.1	Galleria mellonella	Lepidoptera
g11405.t1	ptg000015l	chromosome_22	14824696	14825070	KNE88188.1	Puccinia striiformis	class Protosteliomycetes, (non-insect)
g11406.t1	ptg000015l	chromosome_22	14825679	14825894	XP_045772173.1	Galleria mellonella	Lepidoptera
g11410.t1	ptg000015l	chromosome_22	14956233	14956583	GBP04233.1	Eumeta japonica	Lepidoptera
g11411.t1	ptg000015l	chromosome_22	14956897	14958042	GFQ98893.1	Trichonephila clavata	class Polychaeta, (non-insect)
g11416.t1	ptg000015l	chromosome_22	15045545	15046153	XP_002426744.1	Pediculus humanus	Psocoptera
g11417.t1	ptg000015l	chromosome_22	15046484	15051466	CAB0038680.1	Trichogramma brassicae	Hymenoptera
g11419.t1	ptg000015l	chromosome_22	15063036	15063363	QCE14244.1	Vigna unguiculata	Trimera, (non-insect)
g11420.t1	ptg000015l	chromosome_22	15063454	15063937	CAH0715176.1	Brenthis ino	Lepidoptera
g11424.t1	ptg000016l	chromosome_15	190918	223422	CAB3222102.1	Arctia plantaginis	Lepidoptera
g11429.t1	ptg000016l	chromosome_15	1334409	1344054	XP_044262161.1	Tribolium madens	Coleoptera
g11430.t1	ptg000016l	chromosome_15	1477705	1478759	XP_045768126.1	Galleria mellonella	Lepidoptera
g11431.t1	ptg000016l	chromosome_15	1484690	1485830	XP_044262135.1	Tribolium madens	Coleoptera
g11436.t1	ptg000016l	chromosome_15	2315589	2316588	XP_013190171.1	Galleria mellonella	Lepidoptera
g11436.t2	ptg000016l	chromosome_15	2315589	2317026	XP_013190171.1	Galleria mellonella	Lepidoptera
g11436.t3	ptg000016l	chromosome_15	2316610	2317026	XP_013190171.1	Galleria mellonella	Lepidoptera
g11437.t1	ptg000016l	chromosome_15	2317088	2327289	XP_045768126.1	Galleria mellonella	Lepidoptera
g11438.t1	ptg000016l	chromosome_15	2756387	2758070	GBP13516.1	Eumeta japonica	Lepidoptera
g11440.t1	ptg000016l	chromosome_15	3499656	3507307	KAJ2949540.1	Tuta absoluta	Lepidoptera
g11442.t1	ptg000016l	chromosome_15	3561714	3580508	KAG7300187.1	Galleria mellonella	Lepidoptera
g11443.t1	ptg000016l	chromosome_15	3596935	3597768	CAH2103645.1	Euphydryas editha	Lepidoptera
g11445.t1	ptg000016l	chromosome_15	3676847	3705366	XP_049885609.1	Galleria mellonella	Lepidoptera
g11448.t1	ptg000016l	chromosome_15	4541068	4546836	XP_052742179.1	Galleria mellonella	Lepidoptera
g11454.t1	ptg000016l	chromosome_15	5768844	5770160	XP_051162206.1	Leptopilina boulardi	Hymenoptera
g11457.t1	ptg000016l	chromosome_15	6860765	6861689	XP_023289117.1	Orussus abietinus	Hymenoptera
g11460.t1	ptg000016l	chromosome_15	7697286	7698449	GLH05345.1	Gryllus bimaculatus	Orthoptera
g11466.t1	ptg000016l	chromosome_15	8861505	8865689	GBP54636.1	Eumeta japonica	Lepidoptera
g11470.t1	ptg000016l	chromosome_15	9681267	9691583	CAF4908492.1	Pieris macdunnoughi	Lepidoptera
g11472.t1	ptg000016l	chromosome_15	9739543	9763573	KAG7313612.1	Galleria mellonella	Lepidoptera
g11473.t1	ptg000016l	chromosome_15	9787461	9805191	XP_034833685.1	Galleria mellonella	Lepidoptera
g11474.t1	ptg000016l	chromosome_15	9815336	9846041	XP_026493299.1	Vanessa tameamea	Lepidoptera
g11475.t1	ptg000016l	chromosome_15	9878331	9896857	KAJ3664798.1	Zophobas morio	Coleoptera
g11484.t1	ptg000016l	chromosome_15	9927758	9931556	CAH2087052.1	Euphydryas editha	Lepidoptera
g11488.t1	ptg000016l	chromosome_15	9945245	9947172	KAI8434158.1	Choristoneura fumiferana	Lepidoptera
g11508.t1	ptg000016l	chromosome_15	10068032	10074133	XP_046966611.1	Galleria mellonella	Lepidoptera
g11509.t1	ptg000016l	chromosome_15	10093835	10097315	XP_014368727.2	Galleria mellonella	Lepidoptera
g11513.t1	ptg000203l	NA	507723	508475	KAH9632846.1	Spodoptera exigua	Lepidoptera
g11515.t1	ptg000227l	NA	110927	118341	KAG8299760.1	Homalodisca vitripennis	Hemiptera
g11517.t2	ptg000227l	NA	292974	294599	BAD11135.1	Galleria mellonella	Lepidoptera
g11518.t1	ptg000227l	NA	501460	502389	CAG9565017.1	Danaus chrysippus	Lepidoptera
g11518.t2	ptg000227l	NA	501460	502029	CAG9794748.1	Diatraea saccharalis	Lepidoptera
g11531.t1	ptg000041l	chromosome_19	315059	336947	CAH0760751.1	Diatraea saccharalis	Lepidoptera
g11537.t1	ptg000041l	chromosome_19	389264	394657	GBP60637.1	Eumeta japonica	Lepidoptera
g11539.t1	ptg000041l	chromosome_19	401802	406691	XP_041982742.1	Galleria mellonella	Lepidoptera
g11540.t1	ptg000041l	chromosome_19	414780	416368	CAF4945962.1	Pieris macdunnoughi	Lepidoptera
g11541.t1	ptg000041l	chromosome_19	418805	443657	XP_052753994.1	Galleria mellonella	Lepidoptera
g11541.t2	ptg000041l	chromosome_19	418805	443657	XP_032522199.1	Galleria mellonella	Lepidoptera
g11542.t1	ptg000041l	chromosome_19	451739	452780	CAH2107302.1	Euphydryas editha	Lepidoptera
g11544.t1	ptg000041l	chromosome_19	484709	494502	CAG9112493.1	Galleria mellonella	Lepidoptera
g11545.t1	ptg000041l	chromosome_19	564404	565382	CAH0596204.1	Chrysodeixis includens	Lepidoptera
g11547.t1	ptg000041l	chromosome_19	588304	619041	KAG6443586.1	Galleria mellonella	Lepidoptera
g11562.t1	ptg000041l	chromosome_19	1412757	1412957	CAB3233738.1	Arctia plantaginis	Lepidoptera
g11563.t1	ptg000041l	chromosome_19	1599995	1603690	XP_014235421.2	Trichogramma pretiosum	Hymenoptera
g11565.t1	ptg000041l	chromosome_19	1672692	1674624	XP_028174624.1	Galleria mellonella	Lepidoptera
g11567.t1	ptg000041l	chromosome_19	1683020	1723989	XP_044729331.1	Chrysoperla carnea	Neuroptera
g11568.t1	ptg000041l	chromosome_19	1792019	1797028	GFR24112.1	Trichonephila clavata	class Polychaeta, (non-insect)
g11568.t2	ptg000041l	chromosome_19	1790255	1797028	GFY38184.1	Trichonephila inaurata	class Polychaeta, (non-insect)
g11569.t1	ptg000041l	chromosome_19	1890552	1897418	XP_011331788.2	Ooceraea biroi	Hymenoptera
g11570.t1	ptg000041l	chromosome_19	1925885	1932432	XP_014234673.1	Trichogramma pretiosum	Hymenoptera
g11571.t1	ptg000041l	chromosome_19	1944006	1958983	GBP08274.1	Eumeta japonica	Lepidoptera
g11572.t1	ptg000041l	chromosome_19	1968711	1970372	XP_048477911.1	Galleria mellonella	Lepidoptera
g11573.t1	ptg000041l	chromosome_19	2070710	2071304	XP_044580668.1	Cotesia glomerata	Hymenoptera
g11574.t1	ptg000041l	chromosome_19	2071331	2072530	CAH1107404.1	Psylliodes chrysocephala	Coleoptera
g11578.t1	ptg000041l	chromosome_19	2397053	2435950	CAH2095171.1	Euphydryas editha	Lepidoptera
g11582.t1	ptg000041l	chromosome_19	2563802	2590185	XP_048005831.1	Galleria mellonella	Lepidoptera
g11583.t1	ptg000041l	chromosome_19	2611313	2669298	XP_050354664.1	Nymphalis io	Lepidoptera
g11584.t1	ptg000041l	chromosome_19	2683078	2685439	PNF23570.1	Cryptotermes secundus	Blattodea
g11585.t1	ptg000041l	chromosome_19	2691635	2710224	GBP22109.1	Eumeta japonica	Lepidoptera
g11586.t1	ptg000041l	chromosome_19	2733889	2734895	KOB76485.1	Operophtera brumata	Lepidoptera
g11590.t1	ptg000041l	chromosome_19	2817323	2824358	CAH2095177.1	Euphydryas editha	Lepidoptera
g11592.t1	ptg000041l	chromosome_19	2893032	2907686	KPJ08765.1	Galleria mellonella	Lepidoptera
g11595.t1	ptg000041l	chromosome_19	2948638	2950803	CAH1985659.1	Acanthoscelides obtectus	Coleoptera
g11616.t1	ptg000041l	chromosome_19	3557651	3558899	CAG5017412.1	Parnassius apollo	Lepidoptera
g11623.t1	ptg000041l	chromosome_19	3664811	3695380	CAG9793454.1	Diatraea saccharalis	Lepidoptera
g11624.t1	ptg000041l	chromosome_19	3697119	3705649	XP_049886049.1	Galleria mellonella	Lepidoptera
g11625.t1	ptg000041l	chromosome_19	3708267	3708831	RVE49141.1	Chilo suppressalis	Lepidoptera
g11638.t1	ptg000041l	chromosome_19	4196621	4214901	CAF4841814.1	Pieris macdunnoughi	Lepidoptera
g11660.t1	ptg000041l	chromosome_19	4577969	4629226	CAH2210992.1	Pararge aegeria	Lepidoptera
g11662.t1	ptg000041l	chromosome_19	4657740	4669055	CAH2054709.1	Iphiclides podalirius	Lepidoptera
g11663.t1	ptg000041l	chromosome_19	4678993	4690085	XP_047988923.1	Galleria mellonella	Lepidoptera
g11664.t1	ptg000041l	chromosome_19	4696155	4738844	KAJ2954686.1	Tuta absoluta	Lepidoptera
g11666.t1	ptg000041l	chromosome_19	4849649	4858749	CAB3233678.1	Arctia plantaginis	Lepidoptera
g11667.t1	ptg000041l	chromosome_19	4875745	4881099	CAG4955212.1	Parnassius apollo	Lepidoptera
g11668.t1	ptg000041l	chromosome_19	4882452	4896134	XP_046972232.1	Galleria mellonella	Lepidoptera
g11669.t1	ptg000041l	chromosome_19	4900976	4903898	KPJ17913.1	Galleria mellonella	Lepidoptera
g11670.t1	ptg000041l	chromosome_19	4908223	4909482	XP_028166904.1	Galleria mellonella	Lepidoptera
g11671.t1	ptg000041l	chromosome_19	4917842	4995811	XP_045454499.1	Melitaea cinxia	Lepidoptera
g11672.t1	ptg000041l	chromosome_19	5013709	5021801	XP_049886087.1	Galleria mellonella	Lepidoptera
g11673.t1	ptg000041l	chromosome_19	5097657	5104855	CAG9112604.1	Galleria mellonella	Lepidoptera
g11674.t1	ptg000041l	chromosome_19	5120264	5125583	XP_004931285.1	Galleria mellonella	Lepidoptera
g11675.t1	ptg000041l	chromosome_19	5192923	5193270	GBP16135.1	Eumeta japonica	Lepidoptera
g11679.t1	ptg000041l	chromosome_19	5326219	5353244	XP_037303387.1	Galleria mellonella	Lepidoptera
g11682.t1	ptg000041l	chromosome_19	5427311	5438191	XP_028161488.1	Galleria mellonella	Lepidoptera
g11695.t1	ptg000041l	chromosome_19	5850941	5867499	KAF6211908.1	Apolygus lucorum	Hemiptera
g11699.t1	ptg000041l	chromosome_19	5966423	5976405	GBP42384.1	Eumeta japonica	Lepidoptera
g11701.t1	ptg000041l	chromosome_19	5997024	6030516	CAH2239469.1	Pararge aegeria	Lepidoptera
g11702.t1	ptg000041l	chromosome_19	6097125	6103829	KAH9644018.1	Spodoptera exigua	Lepidoptera
g11704.t1	ptg000041l	chromosome_19	6128499	6131453	CAG4955258.1	Parnassius apollo	Lepidoptera
g11705.t1	ptg000041l	chromosome_19	6132380	6149046	XP_047991210.1	Galleria mellonella	Lepidoptera
g11717.t1	ptg000041l	chromosome_19	6347369	6358310	PZC77995.1	Galleria mellonella	Lepidoptera
g11718.t1	ptg000041l	chromosome_19	6369161	6441451	XP_047034403.1	Galleria mellonella	Lepidoptera
g11719.t1	ptg000041l	chromosome_19	6443978	6444853	XP_032522468.1	Galleria mellonella	Lepidoptera
g11720.t1	ptg000041l	chromosome_19	6456177	6459210	XP_013186295.1	Galleria mellonella	Lepidoptera
g11721.t1	ptg000041l	chromosome_19	6475867	6477060	XP_049886146.1	Galleria mellonella	Lepidoptera
g11722.t1	ptg000041l	chromosome_19	6514827	6522721	CAH2095250.1	Euphydryas editha	Lepidoptera
g11723.t1	ptg000041l	chromosome_19	6522889	6543446	XP_026761415.1	Galleria mellonella	Lepidoptera
g11724.t1	ptg000041l	chromosome_19	6554389	6573516	XP_050354748.1	Nymphalis io	Lepidoptera
g11725.t1	ptg000041l	chromosome_19	6596604	6601609	KDR16750.1	Zootermopsis nevadensis	Blattodea
g11727.t1	ptg000041l	chromosome_19	6691423	6692241	XP_047145668.1	Hydra vulgaris	Lepidoptera
g11729.t1	ptg000041l	chromosome_19	6785532	6797180	XP_052754151.1	Galleria mellonella	Lepidoptera
g11730.t1	ptg000041l	chromosome_19	6819200	6840597	XP_028156371.1	Galleria mellonella	Lepidoptera
g11731.t1	ptg000041l	chromosome_19	6887306	6906041	XP_023948775.2	Galleria mellonella	Lepidoptera
g11733.t1	ptg000041l	chromosome_19	6930983	6931982	XP_045457151.1	Melitaea cinxia	Lepidoptera
g11738.t1	ptg000041l	chromosome_19	7261754	7265344	KAG7303606.1	Galleria mellonella	Lepidoptera
g11739.t1	ptg000041l	chromosome_19	7271795	7279835	XP_028032673.1	Bombyx mandarina	Lepidoptera
g11744.t1	ptg000041l	chromosome_19	7541965	7566047	AQY54442.1	Hepialus xiaojinensis	Lepidoptera
g11746.t1	ptg000041l	chromosome_19	7882458	7884865	KMQ93995.1	Lasius niger	Hymenoptera
g11747.t1	ptg000041l	chromosome_19	7887119	7890709	KAG7303606.1	Galleria mellonella	Lepidoptera
g11748.t1	ptg000041l	chromosome_19	7918730	7919347	CAF4921618.1	Pieris macdunnoughi	Lepidoptera
g11750.t1	ptg000041l	chromosome_19	7920783	7921280	KOB78466.1	Operophtera brumata	Lepidoptera
g11752.t1	ptg000041l	chromosome_19	8133905	8139899	CAG5046222.1	Parnassius apollo	Lepidoptera
g11753.t1	ptg000041l	chromosome_19	8180706	8194332	AQY54442.1	Hepialus xiaojinensis	Lepidoptera
g11754.t1	ptg000041l	chromosome_19	8454354	8462422	AQY54442.1	Hepialus xiaojinensis	Lepidoptera
g11756.t1	ptg000041l	chromosome_19	8488271	8495680	AQY54442.1	Hepialus xiaojinensis	Lepidoptera
g11762.t1	ptg000041l	chromosome_19	8763781	8780094	XP_011551735.3	Galleria mellonella	Lepidoptera
g11763.t1	ptg000041l	chromosome_19	8788788	8803451	KAI5645801.1	Phthorimaea operculella	Lepidoptera
g11764.t1	ptg000041l	chromosome_19	8827816	8835598	XP_047034282.1	Galleria mellonella	Lepidoptera
g11766.t1	ptg000041l	chromosome_19	8888821	8889952	XP_046971062.1	Galleria mellonella	Lepidoptera
g11767.t1	ptg000041l	chromosome_19	8890126	8890575	XP_031770080.2	Galleria mellonella	Lepidoptera
g11768.t1	ptg000041l	chromosome_19	8930080	8961429	CAH0596278.1	Chrysodeixis includens	Lepidoptera
g11769.t1	ptg000041l	chromosome_19	9006910	9007725	GFT30229.1	Trichonephila clavipes	class Polychaeta, (non-insect)
g11770.t1	ptg000041l	chromosome_19	9021489	9024661	KAH9644052.1	Spodoptera exigua	Lepidoptera
g11771.t1	ptg000041l	chromosome_19	9027406	9028803	XP_013186289.1	Galleria mellonella	Lepidoptera
g11795.t1	ptg000041l	chromosome_19	9491863	9497220	XP_013186054.1	Galleria mellonella	Lepidoptera
g11796.t1	ptg000041l	chromosome_19	9523358	9551023	CAB3233569.1	Arctia plantaginis	Lepidoptera
g11797.t1	ptg000041l	chromosome_19	9562102	9566054	XP_041982683.1	Galleria mellonella	Lepidoptera
g11799.t1	ptg000041l	chromosome_19	9581361	9604695	CAG9568092.1	Danaus chrysippus	Lepidoptera
g11799.t2	ptg000041l	chromosome_19	9581451	9604695	CAG9568092.1	Danaus chrysippus	Lepidoptera
g118.t1	ptg000072l	chromosome_11	1609795	1615210	XP_013143615.1	Papilio polytes	Lepidoptera
g11800.t1	ptg000041l	chromosome_19	9622355	9666869	CAH0402470.1	Chilo suppressalis	Lepidoptera
g11801.t1	ptg000041l	chromosome_19	9668566	9669161	KOB78013.1	Operophtera brumata	Lepidoptera
g11802.t1	ptg000041l	chromosome_19	9705323	9725409	XP_038207487.1	Zerene cesonia	Lepidoptera
g11805.t1	ptg000041l	chromosome_19	9781275	9817745	RVE50434.1	Chilo suppressalis	Lepidoptera
g11808.t1	ptg000041l	chromosome_19	9945553	9948185	CAB3260696.1	Arctia plantaginis	Lepidoptera
g11809.t1	ptg000041l	chromosome_19	9952209	9953309	XP_047998365.1	Galleria mellonella	Lepidoptera
g11810.t1	ptg000041l	chromosome_19	9953359	9956666	XP_028158607.1	Galleria mellonella	Lepidoptera
g11811.t1	ptg000041l	chromosome_19	9957801	9958514	KOB76489.1	Operophtera brumata	Lepidoptera
g11813.t1	ptg000041l	chromosome_19	10090426	10091037	GFY20903.1	Trichonephila clavipes	class Polychaeta, (non-insect)
g11813.t2	ptg000041l	chromosome_19	10089327	10091037	CAG9782657.1	Diatraea saccharalis	Lepidoptera
g11813.t3	ptg000041l	chromosome_19	10086431	10091037	CAG9782657.1	Diatraea saccharalis	Lepidoptera
g11813.t4	ptg000041l	chromosome_19	10086431	10089264	XP_032513054.1	Galleria mellonella	Lepidoptera
g11813.t5	ptg000041l	chromosome_19	10087090	10089264	CAG9782657.1	Diatraea saccharalis	Lepidoptera
g11813.t6	ptg000041l	chromosome_19	10086431	10086925	GFY20899.1	Trichonephila clavipes	class Polychaeta, (non-insect)
g11813.t7	ptg000041l	chromosome_19	10089327	10090220	CAG9782657.1	Diatraea saccharalis	Lepidoptera
g11825.t1	ptg000041l	chromosome_19	10770421	10772088	CAG9789473.1	Diatraea saccharalis	Lepidoptera
g11828.t1	ptg000041l	chromosome_19	11171036	11172412	XP_047984684.1	Galleria mellonella	Lepidoptera
g11831.t1	ptg000041l	chromosome_19	11338348	11338967	XP_047503242.1	Galleria mellonella	Lepidoptera
g11832.t1	ptg000041l	chromosome_19	11482380	11490905	KAJ3640262.1	Zophobas morio	Coleoptera
g11834.t1	ptg000041l	chromosome_19	11569808	11570170	GBP30939.1	Eumeta japonica	Lepidoptera
g11841.t1	ptg000041l	chromosome_19	12073147	12079936	KAJ0172260.1	Dendrolimus kikuchii	Lepidoptera
g11841.t2	ptg000041l	chromosome_19	12073147	12080412	KAJ0172260.1	Dendrolimus kikuchii	Lepidoptera
g11845.t1	ptg000041l	chromosome_19	12163642	12164532	GFX43915.1	Trichonephila clavipes	class Polychaeta, (non-insect)
g11846.t1	ptg000041l	chromosome_19	12164840	12165567	GBP04502.1	Eumeta japonica	Lepidoptera
g11847.t1	ptg000041l	chromosome_19	12165640	12166278	XP_013195782.1	Galleria mellonella	Lepidoptera
g11851.t1	ptg000041l	chromosome_19	12270244	12275318	XP_026497421.1	Vanessa tameamea	Lepidoptera
g11852.t1	ptg000041l	chromosome_19	12276924	12287474	XP_030035158.2	Galleria mellonella	Lepidoptera
g11853.t1	ptg000041l	chromosome_19	12310677	12323823	NP_001298509.1	Papilio polytes	Lepidoptera
g11854.t1	ptg000041l	chromosome_19	12336561	12339959	KAF9813864.1	Galleria mellonella	Lepidoptera
g11857.t1	ptg000041l	chromosome_19	12392368	12400912	XP_034836107.1	Galleria mellonella	Lepidoptera
g11858.t1	ptg000041l	chromosome_19	12423458	12427068	CAB3229729.1	Arctia plantaginis	Lepidoptera
g11860.t1	ptg000041l	chromosome_19	12437756	12474772	XP_049886106.1	Galleria mellonella	Lepidoptera
g11861.t1	ptg000041l	chromosome_19	12493062	12551899	XP_047034434.1	Galleria mellonella	Lepidoptera
g11862.t1	ptg000041l	chromosome_19	12580612	12582494	GBO99408.1	Eumeta japonica	Lepidoptera
g11898.t1	ptg000041l	chromosome_19	13184605	13185912	CAB3232766.1	Arctia plantaginis	Lepidoptera
g1190.t1	ptg000022l	chromosome_8	22763943	22764539	CAG5001418.1	Parnassius apollo	Lepidoptera
g11907.t1	ptg000041l	chromosome_19	13351826	13437002	CAG9793323.1	Diatraea saccharalis	Lepidoptera
g11908.t1	ptg000041l	chromosome_19	13437292	13440960	GBP87393.1	Eumeta japonica	Lepidoptera
g11910.t1	ptg000041l	chromosome_19	13445152	13487058	CAG9568105.1	Danaus chrysippus	Lepidoptera
g11911.t1	ptg000041l	chromosome_19	13495786	13497800	KPJ20959.1	Galleria mellonella	Lepidoptera
g11916.t1	ptg000041l	chromosome_19	14135527	14135784	KAA5552963.1	Pseudomonas aeruginosa	class Tectiliviricetes, (non-insect)
g11919.t1	ptg000041l	chromosome_19	14486917	14488991	XP_045445788.1	Melitaea cinxia	Lepidoptera
g11919.t2	ptg000041l	chromosome_19	14486917	14488991	XP_045445788.1	Melitaea cinxia	Lepidoptera
g11921.t1	ptg000041l	chromosome_19	14797689	14801977	CAH0731800.1	Brenthis ino	Lepidoptera
g11924.t1	ptg000041l	chromosome_19	14889266	14895383	XP_021207089.1	Galleria mellonella	Lepidoptera
g11927.t1	ptg000041l	chromosome_19	14974319	15020342	XP_049693721.1	Galleria mellonella	Lepidoptera
g11928.t1	ptg000041l	chromosome_19	15045855	15056717	RWS23647.1	Leptotrombidium deliense	class Polychaeta, (non-insect)
g11929.t1	ptg000041l	chromosome_19	15071602	15087852	GLH12200.1	Gryllus bimaculatus	Orthoptera
g11930.t1	ptg000041l	chromosome_19	15108313	15109564	XP_050561697.1	Galleria mellonella	Lepidoptera
g11935.t1	ptg000041l	chromosome_19	15241244	15287891	RVE45650.1	Chilo suppressalis	Lepidoptera
g11936.t1	ptg000041l	chromosome_19	15311784	15339193	NP_001345386.1	Aedes aegypti	Diptera
g11941.t1	ptg000041l	chromosome_19	15541874	15580996	XP_013186124.1	Galleria mellonella	Lepidoptera
g11944.t1	ptg000041l	chromosome_19	15754100	15754549	GFQ91213.1	Trichonephila clavata	class Polychaeta, (non-insect)
g11945.t1	ptg000041l	chromosome_19	15754913	15762775	KAF9411133.1	Spodoptera exigua	Lepidoptera
g11946.t1	ptg000041l	chromosome_19	15880148	15881337	XP_028161896.1	Galleria mellonella	Lepidoptera
g11948.t1	ptg000041l	chromosome_19	15928013	15928532	XP_045466082.1	Harmonia axyridis	Lepidoptera
g11951.t1	ptg000041l	chromosome_19	16061392	16074766	XP_044727711.1	Chrysoperla carnea	Neuroptera
g11952.t1	ptg000041l	chromosome_19	16081506	16087915	RZF39691.1	Laodelphax striatellus	Hemiptera
g11953.t1	ptg000041l	chromosome_19	16094413	16100401	XP_022165210.1	Myzus persicae	Hemiptera
g11955.t1	ptg000041l	chromosome_19	16131605	16133310	XP_022165210.1	Myzus persicae	Hemiptera
g11956.t1	ptg000041l	chromosome_19	16153350	16155671	KAI8437548.1	Choristoneura fumiferana	Lepidoptera
g11958.t1	ptg000041l	chromosome_19	16208734	16209120	GFT22107.1	Trichonephila clavipes	class Polychaeta, (non-insect)
g11959.t1	ptg000041l	chromosome_19	16254644	16266943	XP_026735696.1	Galleria mellonella	Lepidoptera
g11960.t1	ptg000041l	chromosome_19	16271321	16281364	XP_047523595.1	Galleria mellonella	Lepidoptera
g11961.t1	ptg000041l	chromosome_19	16281505	16281816	CAF4798549.1	Pieris macdunnoughi	Lepidoptera
g11962.t1	ptg000041l	chromosome_19	16282003	16282500	XP_018798890.1	Bactrocera latifrons	Diptera
g11963.t1	ptg000041l	chromosome_19	16282678	16282890	XP_047503195.1	Galleria mellonella	Lepidoptera
g1197.t1	ptg000022l	chromosome_8	22839685	22851157	CAF4894357.1	Pieris macdunnoughi	Lepidoptera
g11970.t1	ptg000041l	chromosome_19	16430795	16431226	XP_052744293.1	Galleria mellonella	Lepidoptera
g11971.t1	ptg000041l	chromosome_19	16442501	16477032	XP_038207429.1	Zerene cesonia	Lepidoptera
g11972.t1	ptg000041l	chromosome_19	16480503	16482436	XP_045538202.1	Galleria mellonella	Lepidoptera
g11973.t1	ptg000041l	chromosome_19	16515426	16556308	XP_035453111.1	Galleria mellonella	Lepidoptera
g11974.t1	ptg000041l	chromosome_19	16569164	16569522	CAH2080283.1	Iphiclides podalirius	Lepidoptera
g11975.t1	ptg000041l	chromosome_19	16580898	16598932	XP_050680631.1	Galleria mellonella	Lepidoptera
g11976.t1	ptg000041l	chromosome_19	16633054	16639413	CAG4979315.1	Parnassius apollo	Lepidoptera
g11977.t1	ptg000041l	chromosome_19	16641193	16666576	RVE44403.1	Chilo suppressalis	Lepidoptera
g11978.t1	ptg000041l	chromosome_19	16675020	16676438	GFX71631.1	Trichonephila clavipes	class Polychaeta, (non-insect)
g11979.t1	ptg000041l	chromosome_19	16722031	16725420	XP_037273841.1	Rhipicephalus microplus	class Polychaeta, (non-insect)
g11980.t1	ptg000041l	chromosome_19	16748396	16759340	CAG9112893.1	Galleria mellonella	Lepidoptera
g11981.t1	ptg000041l	chromosome_19	16759513	16760060	GBP24426.1	Eumeta japonica	Lepidoptera
g11981.t2	ptg000041l	chromosome_19	16759513	16759935	KNE88188.1	Puccinia striiformis	class Protosteliomycetes, (non-insect)
g11982.t1	ptg000041l	chromosome_19	16760539	16760925	XP_013184719.1	Galleria mellonella	Lepidoptera
g11983.t1	ptg000041l	chromosome_19	16765948	16792126	XP_028169574.1	Galleria mellonella	Lepidoptera
g11984.t1	ptg000041l	chromosome_19	16795711	16796353	XP_045474001.1	Harmonia axyridis	Lepidoptera
g11985.t1	ptg000041l	chromosome_19	16805739	16807005	XP_045538116.1	Galleria mellonella	Lepidoptera
g11986.t1	ptg000041l	chromosome_19	16855851	16916494	XP_039760074.1	Pararge aegeria	Lepidoptera
g11988.t1	ptg000041l	chromosome_19	16917880	16918924	XP_049870314.1	Galleria mellonella	Lepidoptera
g11989.t1	ptg000041l	chromosome_19	16918949	16919511	XP_049870314.1	Galleria mellonella	Lepidoptera
g11990.t1	ptg000041l	chromosome_19	16919814	16920373	XP_043267235.1	Venturia canescens	Hymenoptera
g11994.t1	ptg000041l	chromosome_19	16978145	16979154	CAG4971460.1	Parnassius apollo	Lepidoptera
g11995.t1	ptg000041l	chromosome_19	16979377	16979964	CAG5010468.1	Parnassius apollo	Lepidoptera
g11996.t1	ptg000041l	chromosome_19	16993989	16994360	CAG9568147.1	Danaus chrysippus	Lepidoptera
g11997.t1	ptg000041l	chromosome_19	17012248	17013499	XP_047511213.1	Galleria mellonella	Lepidoptera
g11998.t1	ptg000041l	chromosome_19	17032298	17076986	CAH0678059.1	Spodoptera exigua	Lepidoptera
g11999.t1	ptg000041l	chromosome_19	17083212	17083654	XP_022827493.1	Spodoptera litura	Lepidoptera
g12.t1	ptg000071l	NA	2158633	2160438	XP_048478494.1	Galleria mellonella	Lepidoptera
g12000.t1	ptg000041l	chromosome_19	17084012	17084551	CAH2989727.1	Chilo suppressalis	Lepidoptera
g12001.t1	ptg000041l	chromosome_19	17084974	17093187	CAH1113099.1	Psylliodes chrysocephala	Coleoptera
g12003.t1	ptg000041l	chromosome_19	17104799	17105335	KAE9537282.1	Aphis glycines	Hemiptera
g12004.t1	ptg000041l	chromosome_19	17115889	17124434	XP_013190479.1	Galleria mellonella	Lepidoptera
g12009.t1	ptg000041l	chromosome_19	17177352	17196063	XP_017784274.1	Nicrophorus vespilloides	Coleoptera
g12011.t1	ptg000041l	chromosome_19	17254615	17263573	KAG7309358.1	Galleria mellonella	Lepidoptera
g12012.t1	ptg000041l	chromosome_19	17279078	17280462	XP_030752355.1	Sitophilus oryzae	Coleoptera
g12012.t2	ptg000041l	chromosome_19	17278757	17280462	CAB3517461.1	Spodoptera littoralis	Lepidoptera
g12013.t1	ptg000041l	chromosome_19	17318552	17326823	CAG9131061.1	Galleria mellonella	Lepidoptera
g12014.t1	ptg000041l	chromosome_19	17357359	17380496	KPJ18526.1	Galleria mellonella	Lepidoptera
g12015.t1	ptg000041l	chromosome_19	17389530	17450838	XP_049885554.1	Galleria mellonella	Lepidoptera
g12022.t1	ptg000041l	chromosome_19	17934863	17935213	XP_045538937.1	Galleria mellonella	Lepidoptera
g12025.t1	ptg000170l	chromosome_5	332814	333257	CAG5000662.1	Parnassius apollo	Lepidoptera
g12026.t1	ptg000170l	chromosome_5	336354	336647	XP_044575161.1	Cotesia glomerata	Hymenoptera
g12027.t1	ptg000170l	chromosome_5	336780	337145	CAH1107404.1	Psylliodes chrysocephala	Coleoptera
g12027.t2	ptg000170l	chromosome_5	336747	337145	CAH1107404.1	Psylliodes chrysocephala	Coleoptera
g12028.t1	ptg000170l	chromosome_5	337584	338222	XP_044584565.1	Cotesia glomerata	Hymenoptera
g12029.t1	ptg000170l	chromosome_5	570437	576689	XP_035217046.1	Stegodyphus dumicola	class Polychaeta, (non-insect)
g12035.t1	ptg000170l	chromosome_5	1183538	1185044	XP_045540850.1	Galleria mellonella	Lepidoptera
g12036.t1	ptg000170l	chromosome_5	1220095	1221402	CAG9794871.1	Diatraea saccharalis	Lepidoptera
g12039.t1	ptg000170l	chromosome_5	1651915	1674790	PZC87016.1	Galleria mellonella	Lepidoptera
g12045.t1	ptg000170l	chromosome_5	1867687	1868082	XP_046674583.1	Homalodisca vitripennis	Hemiptera
g12051.t1	ptg000170l	chromosome_5	2045753	2109303	CAB3221562.1	Arctia plantaginis	Lepidoptera
g12052.t1	ptg000170l	chromosome_5	2116466	2116750	XP_050563570.1	Galleria mellonella	Lepidoptera
g12053.t1	ptg000170l	chromosome_5	2116809	2117341	XP_018330787.1	Agrilus planipennis	Coleoptera
g12054.t1	ptg000170l	chromosome_5	2117598	2118303	XP_022125747.2	Galleria mellonella	Lepidoptera
g12056.t1	ptg000170l	chromosome_5	2166029	2211807	XP_049885506.1	Galleria mellonella	Lepidoptera
g12058.t1	ptg000170l	chromosome_5	2285806	2287089	XP_026314820.1	Galleria mellonella	Lepidoptera
g12059.t1	ptg000170l	chromosome_5	2292909	2298507	KAF2896690.1	Ignelater luminosus	Coleoptera
g12060.t1	ptg000170l	chromosome_5	2309307	2394902	XP_045542404.1	Galleria mellonella	Lepidoptera
g12061.t1	ptg000170l	chromosome_5	2417863	2418403	KOB51958.1	Operophtera brumata	Lepidoptera
g12062.t1	ptg000170l	chromosome_5	2418828	2419253	CAF4879632.1	Pieris macdunnoughi	Lepidoptera
g12063.t1	ptg000170l	chromosome_5	2426542	2450358	XP_032515524.1	Galleria mellonella	Lepidoptera
g12064.t1	ptg000170l	chromosome_5	2451127	2530000	XP_039765571.1	Pararge aegeria	Lepidoptera
g12065.t1	ptg000170l	chromosome_5	2537077	2590765	XP_026728806.1	Galleria mellonella	Lepidoptera
g12066.t1	ptg000170l	chromosome_5	2609749	2620771	XP_026501199.1	Vanessa tameamea	Lepidoptera
g12067.t1	ptg000170l	chromosome_5	2630777	2631157	XP_011555986.1	Galleria mellonella	Lepidoptera
g12069.t1	ptg000170l	chromosome_5	2649850	2666034	KPI95393.1	Galleria mellonella	Lepidoptera
g12070.t1	ptg000170l	chromosome_5	2666272	2677425	XP_050515221.1	Diabrotica virgifera	Coleoptera
g12071.t1	ptg000170l	chromosome_5	2724957	2747777	GBP08279.1	Eumeta japonica	Lepidoptera
g12072.t1	ptg000170l	chromosome_5	2787346	2812624	XP_012287739.1	Orussus abietinus	Hymenoptera
g12073.t1	ptg000170l	chromosome_5	2844716	2895744	XP_045505856.1	Galleria mellonella	Lepidoptera
g12074.t1	ptg000170l	chromosome_5	2901343	2901621	KAG8326333.1	Homalodisca vitripennis	Hemiptera
g12075.t1	ptg000170l	chromosome_5	2939647	2943042	XP_046971801.1	Galleria mellonella	Lepidoptera
g12077.t1	ptg000170l	chromosome_5	2972293	3006212	CAF4838399.1	Pieris macdunnoughi	Lepidoptera
g12078.t1	ptg000170l	chromosome_5	3009687	3034131	XP_049887662.1	Galleria mellonella	Lepidoptera
g12079.t1	ptg000170l	chromosome_5	3038141	3038740	XP_038209165.1	Zerene cesonia	Lepidoptera
g12080.t1	ptg000170l	chromosome_5	3045964	3051134	XP_030037222.1	Galleria mellonella	Lepidoptera
g12084.t1	ptg000170l	chromosome_5	3145679	3160455	XP_039765920.1	Pararge aegeria	Lepidoptera
g12085.t1	ptg000170l	chromosome_5	3176307	3192811	CAG9575512.1	Danaus chrysippus	Lepidoptera
g12086.t1	ptg000170l	chromosome_5	3193160	3204242	XP_022821883.1	Spodoptera litura	Lepidoptera
g12087.t1	ptg000170l	chromosome_5	3222949	3276941	XP_028164325.1	Galleria mellonella	Lepidoptera
g12088.t1	ptg000170l	chromosome_5	3298252	3308318	GFG30027.1	Coptotermes formosanus	Blattodea
g12089.t1	ptg000170l	chromosome_5	3377092	3382909	XP_045159682.1	Mercenaria mercenaria	class Pelecypoda, (non-insect)
g12090.t1	ptg000170l	chromosome_5	3385723	3400903	KAH0816178.1	Tenebrio molitor	Coleoptera
g12093.t1	ptg000170l	chromosome_5	3711678	3712427	KAJ2938044.1	Tuta absoluta	Lepidoptera
g12094.t1	ptg000170l	chromosome_5	4035656	4045108	EZA50838.1	Ooceraea biroi	Hymenoptera
g12095.t1	ptg000170l	chromosome_5	4481321	4481554	CAH2094231.1	Euphydryas editha	Lepidoptera
g12098.t1	ptg000170l	chromosome_5	4530762	4531762	XP_048485246.1	Galleria mellonella	Lepidoptera
g12100.t1	ptg000170l	chromosome_5	4677104	4677304	PNF33242.1	Cryptotermes secundus	Blattodea
g12105.t1	ptg000122l	chromosome_13	132965	146364	XP_045765216.1	Galleria mellonella	Lepidoptera
g12106.t1	ptg000122l	chromosome_13	304891	307276	CAF4941167.1	Pieris macdunnoughi	Lepidoptera
g12106.t2	ptg000122l	chromosome_13	304891	307276	CAG5042659.1	Parnassius apollo	Lepidoptera
g12108.t1	ptg000122l	chromosome_13	342880	344226	GBP24630.1	Eumeta japonica	Lepidoptera
g12109.t1	ptg000122l	chromosome_13	347064	363935	XP_028174519.1	Galleria mellonella	Lepidoptera
g12112.t1	ptg000122l	chromosome_13	411586	412242	XP_030765613.1	Sitophilus oryzae	Coleoptera
g12114.t1	ptg000122l	chromosome_13	464828	465586	XP_023026076.1	Leptinotarsa decemlineata	Coleoptera
g12117.t1	ptg000122l	chromosome_13	510714	518975	XP_041981109.1	Galleria mellonella	Lepidoptera
g12118.t1	ptg000122l	chromosome_13	522916	524830	XP_045768126.1	Galleria mellonella	Lepidoptera
g12123.t1	ptg000122l	chromosome_13	637195	650148	DAB41775.1	Lerema accius	Lepidoptera
g12124.t1	ptg000122l	chromosome_13	713763	716797	KAI8434486.1	Choristoneura fumiferana	Lepidoptera
g12127.t1	ptg000122l	chromosome_13	2468345	2468863	CAG4934854.1	Parnassius apollo	Lepidoptera
g12131.t1	ptg000122l	chromosome_13	2637246	2663001	XP_045768993.1	Galleria mellonella	Lepidoptera
g12135.t1	ptg000122l	chromosome_13	4437328	4439010	XP_046973826.1	Galleria mellonella	Lepidoptera
g12136.t1	ptg000122l	chromosome_13	4729624	4729950	GFT29117.1	Trichonephila clavipes	class Polychaeta, (non-insect)
g12137.t1	ptg000122l	chromosome_13	4752147	4755179	XP_038212217.1	Zerene cesonia	Lepidoptera
g12143.t1	ptg000122l	chromosome_13	6159123	6159533	XP_049315757.1	Bactrocera dorsalis	Diptera
g12149.t1	ptg000122l	chromosome_13	7059336	7059545	CAG9792865.1	Diatraea saccharalis	Lepidoptera
g12151.t1	ptg000122l	chromosome_13	7171124	7264989	CAH1103632.1	Psylliodes chrysocephala	Coleoptera
g12152.t1	ptg000122l	chromosome_13	7281635	7305642	KAG7302386.1	Galleria mellonella	Lepidoptera
g12158.t1	ptg000122l	chromosome_13	7679193	7691967	KAF9411107.1	Spodoptera exigua	Lepidoptera
g12160.t1	ptg000122l	chromosome_13	7836819	7846048	XP_050066162.1	Aphis gossypii	Hemiptera
g12161.t1	ptg000122l	chromosome_13	7935376	7937446	GBP20531.1	Eumeta japonica	Lepidoptera
g12166.t1	ptg000122l	chromosome_13	8251394	8265242	RVE42020.1	Chilo suppressalis	Lepidoptera
g12167.t1	ptg000122l	chromosome_13	8278523	8292068	CAH2107302.1	Euphydryas editha	Lepidoptera
g12169.t1	ptg000122l	chromosome_13	8329177	8329920	CAB3515025.1	Spodoptera littoralis	Lepidoptera
g12174.t1	ptg000122l	chromosome_13	9234188	9239977	XP_052742179.1	Galleria mellonella	Lepidoptera
g12175.t1	ptg000122l	chromosome_13	9274608	9280725	KAG7302388.1	Galleria mellonella	Lepidoptera
g12176.t1	ptg000122l	chromosome_13	9322076	9341053	XP_047997760.1	Galleria mellonella	Lepidoptera
g12177.t1	ptg000122l	chromosome_13	9382726	9384088	PZC84828.1	Galleria mellonella	Lepidoptera
g12179.t1	ptg000122l	chromosome_13	9465330	9465950	KPI90993.1	Galleria mellonella	Lepidoptera
g12185.t1	ptg000122l	chromosome_13	9682916	9684618	CAF4755579.1	Pieris macdunnoughi	Lepidoptera
g12187.t1	ptg000122l	chromosome_13	9720118	9728357	XP_013135414.1	Papilio polytes	Lepidoptera
g12188.t1	ptg000122l	chromosome_13	9765803	9783021	XP_013135414.1	Papilio polytes	Lepidoptera
g12194.t1	ptg000122l	chromosome_13	10035239	10063143	XP_028171338.1	Galleria mellonella	Lepidoptera
g1220.t1	ptg000022l	chromosome_8	23117801	23128557	KPI92911.1	Galleria mellonella	Lepidoptera
g12205.t1	ptg000122l	chromosome_13	10466656	10490482	KAI8432185.1	Choristoneura fumiferana	Lepidoptera
g12222.t1	ptg000122l	chromosome_13	10918460	10920107	XP_022834708.1	Spodoptera litura	Lepidoptera
g1223.t1	ptg000022l	chromosome_8	23133221	23135342	KAI8422736.1	Choristoneura fumiferana	Lepidoptera
g12233.t1	ptg000122l	chromosome_13	11288987	11297604	XP_014370022.2	Galleria mellonella	Lepidoptera
g12234.t1	ptg000122l	chromosome_13	11311269	11327940	GBP88215.1	Eumeta japonica	Lepidoptera
g1224.t1	ptg000022l	chromosome_8	23139858	23169692	CAF4894323.1	Pieris macdunnoughi	Lepidoptera
g12241.t1	ptg000122l	chromosome_13	11401009	11405544	KOB70868.1	Operophtera brumata	Lepidoptera
g12243.t1	ptg000122l	chromosome_13	11433823	11482150	XP_032517886.1	Galleria mellonella	Lepidoptera
g12244.t1	ptg000122l	chromosome_13	11493569	11502875	CAH0399992.1	Chilo suppressalis	Lepidoptera
g12245.t1	ptg000122l	chromosome_13	11508968	11509827	XP_049886647.1	Galleria mellonella	Lepidoptera
g12245.t2	ptg000122l	chromosome_13	11508968	11510241	XP_049886928.1	Galleria mellonella	Lepidoptera
g12246.t1	ptg000122l	chromosome_13	11510080	11512145	XP_050509034.1	Diabrotica virgifera	Coleoptera
g12247.t1	ptg000122l	chromosome_13	11526007	11538390	CAG9575676.1	Danaus chrysippus	Lepidoptera
g12248.t1	ptg000122l	chromosome_13	11547550	11565578	XP_034833639.1	Galleria mellonella	Lepidoptera
g12249.t1	ptg000122l	chromosome_13	11587868	11598610	CAG9575676.1	Danaus chrysippus	Lepidoptera
g1225.t1	ptg000022l	chromosome_8	23180114	23209550	KAJ2950200.1	Tuta absoluta	Lepidoptera
g12250.t1	ptg000122l	chromosome_13	11608266	11620871	CAH2087335.1	Euphydryas editha	Lepidoptera
g12253.t1	ptg000122l	chromosome_13	11693672	11700901	CAH0725144.1	Brenthis ino	Lepidoptera
g12254.t1	ptg000122l	chromosome_13	11745765	11758157	DAB41774.1	Heliconius melpomene	Lepidoptera
g12256.t1	ptg000122l	chromosome_13	11794395	11801190	XP_017773625.1	Nicrophorus vespilloides	Coleoptera
g12258.t1	ptg000122l	chromosome_13	11842098	11842755	XP_047029353.1	Galleria mellonella	Lepidoptera
g1226.t1	ptg000022l	chromosome_8	23232067	23239712	KAI5643985.1	Phthorimaea operculella	Lepidoptera
g12260.t1	ptg000122l	chromosome_13	11893522	11905208	XP_034833639.1	Galleria mellonella	Lepidoptera
g12261.t1	ptg000122l	chromosome_13	11958363	11970676	CAG9575676.1	Danaus chrysippus	Lepidoptera
g12262.t1	ptg000122l	chromosome_13	12041735	12042568	XP_017773625.1	Nicrophorus vespilloides	Coleoptera
g12263.t1	ptg000122l	chromosome_13	12044062	12070472	XP_035741324.1	Vespa mandarinia	Hymenoptera
g12264.t1	ptg000122l	chromosome_13	12081125	12089151	CAG9575676.1	Danaus chrysippus	Lepidoptera
g12265.t1	ptg000122l	chromosome_13	12123465	12137141	CAG9575676.1	Danaus chrysippus	Lepidoptera
g12266.t1	ptg000122l	chromosome_13	12188639	12212805	XP_034833639.1	Galleria mellonella	Lepidoptera
g12267.t1	ptg000122l	chromosome_13	12231210	12247309	CAH0600635.1	Chrysodeixis includens	Lepidoptera
g12268.t1	ptg000122l	chromosome_13	12261536	12271309	OWR52994.1	Galleria mellonella	Lepidoptera
g1227.t1	ptg000022l	chromosome_8	23247725	23254580	KOB76437.1	Operophtera brumata	Lepidoptera
g12270.t1	ptg000122l	chromosome_13	12284801	12299137	DAB41789.1	Mamestra configurata	Lepidoptera
g12271.t1	ptg000122l	chromosome_13	12321856	12331625	ULR85471.1	Galleria mellonella	Lepidoptera
g12273.t1	ptg000122l	chromosome_13	12400111	12413998	DAB41775.1	Lerema accius	Lepidoptera
g12274.t1	ptg000122l	chromosome_13	12420450	12432771	CAG9575676.1	Danaus chrysippus	Lepidoptera
g12275.t1	ptg000122l	chromosome_13	12499245	12522071	DAB41786.1	Heliconius sapho	Lepidoptera
g12276.t1	ptg000122l	chromosome_13	12548820	12563654	CAG9575676.1	Danaus chrysippus	Lepidoptera
g12277.t1	ptg000122l	chromosome_13	12612530	12619924	XP_015436985.1	Dufourea novaeangliae	Hymenoptera
g12278.t1	ptg000122l	chromosome_13	12634783	12640674	CAG9575676.1	Danaus chrysippus	Lepidoptera
g12279.t1	ptg000122l	chromosome_13	12649581	12655677	CAG9575676.1	Danaus chrysippus	Lepidoptera
g1228.t1	ptg000022l	chromosome_8	23256941	23258238	XP_013187117.1	Galleria mellonella	Lepidoptera
g12280.t1	ptg000122l	chromosome_13	12662753	12676027	DAB41775.1	Lerema accius	Lepidoptera
g12282.t1	ptg000122l	chromosome_13	12697573	12698630	XP_017773625.1	Nicrophorus vespilloides	Coleoptera
g12283.t1	ptg000122l	chromosome_13	12714313	12717758	DAB41791.1	Melitaea cinxia	Lepidoptera
g12284.t1	ptg000122l	chromosome_13	12718690	12727917	DAB41790.1	Heliconius erato	Lepidoptera
g12285.t1	ptg000122l	chromosome_13	12755819	12767053	DAB41775.1	Lerema accius	Lepidoptera
g12286.t1	ptg000122l	chromosome_13	12769090	12776600	DAB41786.1	Heliconius sapho	Lepidoptera
g12288.t1	ptg000122l	chromosome_13	12793176	12811152	XP_023938391.2	Galleria mellonella	Lepidoptera
g1229.t1	ptg000022l	chromosome_8	23273552	23287528	XP_052756386.1	Galleria mellonella	Lepidoptera
g1229.t2	ptg000022l	chromosome_8	23274323	23287528	XP_052756386.1	Galleria mellonella	Lepidoptera
g1233.t1	ptg000022l	chromosome_8	23326183	23328099	XP_026315154.1	Galleria mellonella	Lepidoptera
g1234.t1	ptg000022l	chromosome_8	23330278	23367307	XP_026315899.1	Galleria mellonella	Lepidoptera
g12345.t1	ptg000122l	chromosome_13	14786567	14794377	XP_034832681.1	Galleria mellonella	Lepidoptera
g12348.t1	ptg000122l	chromosome_13	15045708	15054810	CAB3231959.1	Arctia plantaginis	Lepidoptera
g1235.t1	ptg000022l	chromosome_8	23387154	23400516	CAG9785610.1	Diatraea saccharalis	Lepidoptera
g12351.t1	ptg000122l	chromosome_13	15380815	15382970	KAF9411107.1	Spodoptera exigua	Lepidoptera
g12352.t1	ptg000122l	chromosome_13	15450098	15480165	KPJ20083.1	Galleria mellonella	Lepidoptera
g12353.t1	ptg000122l	chromosome_13	15491551	15492285	XP_028156335.1	Galleria mellonella	Lepidoptera
g12354.t1	ptg000122l	chromosome_13	15492370	15493290	KAI5638489.1	Phthorimaea operculella	Lepidoptera
g12355.t1	ptg000122l	chromosome_13	15494622	15496535	CAG9788197.1	Diatraea saccharalis	Lepidoptera
g12356.t1	ptg000122l	chromosome_13	15525320	15539528	CAB3255674.1	Arctia plantaginis	Lepidoptera
g12359.t1	ptg000122l	chromosome_13	15598137	15615233	CAG9583202.1	Danaus chrysippus	Lepidoptera
g1236.t1	ptg000022l	chromosome_8	23416688	23416927	KAG7296358.1	Galleria mellonella	Lepidoptera
g12362.t1	ptg000122l	chromosome_13	15711234	15722349	VEN59592.1	Callosobruchus maculatus	Coleoptera
g12367.t1	ptg000122l	chromosome_13	15948692	15950597	XP_037869573.1	Galleria mellonella	Lepidoptera
g12368.t1	ptg000122l	chromosome_13	15950730	15951686	XP_044755156.1	Coccinella septempunctata	Coleoptera
g12369.t1	ptg000122l	chromosome_13	15951780	15951986	XP_051155328.1	Leptopilina boulardi	Hymenoptera
g12370.t1	ptg000122l	chromosome_13	15952147	15953482	XP_023948869.2	Galleria mellonella	Lepidoptera
g12371.t1	ptg000122l	chromosome_13	15976668	15978571	KAJ2951830.1	Tuta absoluta	Lepidoptera
g12372.t1	ptg000122l	chromosome_13	15981727	15983334	GBP09102.1	Eumeta japonica	Lepidoptera
g12373.t1	ptg000122l	chromosome_13	15995328	16002564	KAJ2951828.1	Tuta absoluta	Lepidoptera
g12374.t1	ptg000122l	chromosome_13	16019189	16038723	XP_052750725.1	Galleria mellonella	Lepidoptera
g12375.t1	ptg000122l	chromosome_13	16038782	16039938	KMQ93995.1	Lasius niger	Hymenoptera
g12376.t1	ptg000122l	chromosome_13	16040111	16040836	KMQ93995.1	Lasius niger	Hymenoptera
g12377.t1	ptg000122l	chromosome_13	16041573	16051229	KAJ0176121.1	Dendrolimus kikuchii	Lepidoptera
g12378.t1	ptg000122l	chromosome_13	16061559	16102933	CAG9788209.1	Diatraea saccharalis	Lepidoptera
g12380.t1	ptg000122l	chromosome_13	16253235	16280922	XP_046611778.1	Neodiprion virginianus	Hymenoptera
g12381.t1	ptg000454l	NA	15608	15994	CAH0732005.1	Brenthis ino	Lepidoptera
g12382.t1	ptg000454l	NA	16273	17085	CAH0732005.1	Brenthis ino	Lepidoptera
g12382.t2	ptg000454l	NA	16273	47144	CAH0732005.1	Brenthis ino	Lepidoptera
g12384.t1	ptg000091l	NA	151579	152856	CAH2083643.1	Euphydryas editha	Lepidoptera
g12384.t2	ptg000091l	NA	150881	151432	CAH2083735.1	Euphydryas editha	Lepidoptera
g12384.t3	ptg000091l	NA	150881	152856	CAH2083736.1	Euphydryas editha	Lepidoptera
g12390.t1	ptg000091l	NA	2750255	2754088	XP_013199033.1	Galleria mellonella	Lepidoptera
g12398.t1	ptg000147l	NA	389599	390990	XP_048485246.1	Galleria mellonella	Lepidoptera
g12399.t1	ptg000147l	NA	468228	468797	XP_045450988.1	Melitaea cinxia	Lepidoptera
g124.t1	ptg000072l	chromosome_11	2307903	2319450	XP_037916107.1	Hermetia illucens	Diptera
g12400.t1	ptg000147l	NA	468886	469500	KOB79292.1	Operophtera brumata	Lepidoptera
g12401.t1	ptg000147l	NA	469708	470604	CAB3224869.1	Arctia plantaginis	Lepidoptera
g12403.t1	ptg000147l	NA	510863	511306	XP_045457214.1	Melitaea cinxia	Lepidoptera
g12406.t1	ptg000147l	NA	828405	832731	KAF9795528.1	Galleria mellonella	Lepidoptera
g12407.t1	ptg000147l	NA	838016	849054	GBP95822.1	Eumeta japonica	Lepidoptera
g12408.t1	ptg000147l	NA	908354	957929	XP_046973657.1	Galleria mellonella	Lepidoptera
g12410.t1	ptg000147l	NA	1096787	1121511	XP_023707963.1	Cryptotermes secundus	Blattodea
g12411.t1	ptg000147l	NA	1136005	1141067	XP_026744849.1	Galleria mellonella	Lepidoptera
g12415.t1	ptg000083l	chromosome_Z	213956	214451	XP_047525206.1	Galleria mellonella	Lepidoptera
g12416.t1	ptg000083l	chromosome_Z	214658	215086	GBP70860.1	Eumeta japonica	Lepidoptera
g12417.t1	ptg000083l	chromosome_Z	218531	218830	KAJ3643656.1	Zophobas morio	Coleoptera
g12419.t1	ptg000083l	chromosome_Z	492609	525516	CAG9781823.1	Diatraea saccharalis	Lepidoptera
g12420.t1	ptg000083l	chromosome_Z	759371	759676	CAG4986490.1	Parnassius apollo	Lepidoptera
g12421.t1	ptg000083l	chromosome_Z	1388912	1389891	GBP70860.1	Eumeta japonica	Lepidoptera
g12422.t1	ptg000083l	chromosome_Z	1390098	1390526	GBP70860.1	Eumeta japonica	Lepidoptera
g12423.t1	ptg000083l	chromosome_Z	1390868	1391964	XP_044581138.1	Cotesia glomerata	Hymenoptera
g12424.t1	ptg000083l	chromosome_Z	1392422	1393822	XP_047525205.1	Galleria mellonella	Lepidoptera
g12424.t2	ptg000083l	chromosome_Z	1392422	1393822	CAF4750215.1	Pieris macdunnoughi	Lepidoptera
g12425.t1	ptg000083l	chromosome_Z	1393639	1393968	GBP70854.1	Eumeta japonica	Lepidoptera
g12426.t1	ptg000083l	chromosome_Z	1394050	1394349	KAJ3643656.1	Zophobas morio	Coleoptera
g12428.t1	ptg000083l	chromosome_Z	1634643	1675090	XP_047544402.1	Galleria mellonella	Lepidoptera
g12429.t1	ptg000083l	chromosome_Z	1702543	1727435	XP_043286121.1	Venturia canescens	Hymenoptera
g1243.t1	ptg000022l	chromosome_8	23562150	23569974	KAJ0175460.1	Dendrolimus kikuchii	Lepidoptera
g12430.t1	ptg000083l	chromosome_Z	1791603	1802918	XP_041986625.1	Galleria mellonella	Lepidoptera
g12431.t1	ptg000083l	chromosome_Z	1819057	1827333	XP_052752574.1	Galleria mellonella	Lepidoptera
g12435.t1	ptg000083l	chromosome_Z	2069987	2089651	RZB39382.1	Asbolus verrucosus	Coleoptera
g12437.t1	ptg000083l	chromosome_Z	2121387	2141781	RZB39382.1	Asbolus verrucosus	Coleoptera
g12439.t1	ptg000083l	chromosome_Z	2186133	2205774	RZB39382.1	Asbolus verrucosus	Coleoptera
g1244.t1	ptg000022l	chromosome_8	23593614	23620535	XP_013181517.1	Galleria mellonella	Lepidoptera
g12441.t1	ptg000083l	chromosome_Z	2235308	2269588	RZB39382.1	Asbolus verrucosus	Coleoptera
g12442.t1	ptg000083l	chromosome_Z	2301691	2335426	RZB39382.1	Asbolus verrucosus	Coleoptera
g12443.t1	ptg000083l	chromosome_Z	2364826	2384527	RZB39382.1	Asbolus verrucosus	Coleoptera
g12444.t1	ptg000083l	chromosome_Z	2387286	2548236	CAH0716659.1	Brenthis ino	Lepidoptera
g12445.t1	ptg000083l	chromosome_Z	2650701	2652878	XP_050562885.1	Galleria mellonella	Lepidoptera
g12445.t2	ptg000083l	chromosome_Z	2650701	2654891	CAH2100945.1	Euphydryas editha	Lepidoptera
g12447.t1	ptg000083l	chromosome_Z	2792764	2792997	CAH2235484.1	Pararge aegeria	Lepidoptera
g12447.t2	ptg000083l	chromosome_Z	2792764	2792964	GBP08999.1	Eumeta japonica	Lepidoptera
g12449.t1	ptg000083l	chromosome_Z	2815023	2844853	AFS34618.1	Clunio marinus	Diptera
g12451.t1	ptg000083l	chromosome_Z	2889608	2889967	GBP26012.1	Eumeta japonica	Lepidoptera
g12452.t1	ptg000083l	chromosome_Z	2890399	2890821	GBP45216.1	Eumeta japonica	Lepidoptera
g12453.t1	ptg000083l	chromosome_Z	2893706	2918295	CAG4984391.1	Parnassius apollo	Lepidoptera
g12455.t1	ptg000083l	chromosome_Z	3045255	3052929	XP_046976785.1	Galleria mellonella	Lepidoptera
g12456.t1	ptg000083l	chromosome_Z	3102930	3128136	XP_018563626.1	Anoplophora glabripennis	Coleoptera
g12457.t1	ptg000083l	chromosome_Z	3129405	3156124	XP_011568368.2	Galleria mellonella	Lepidoptera
g12458.t1	ptg000083l	chromosome_Z	3162021	3166914	XP_048005808.1	Galleria mellonella	Lepidoptera
g12459.t1	ptg000083l	chromosome_Z	3178405	3189401	CAH2247228.1	Pararge aegeria	Lepidoptera
g1246.t1	ptg000022l	chromosome_8	23683258	23691796	XP_013180523.1	Galleria mellonella	Lepidoptera
g12460.t1	ptg000083l	chromosome_Z	3194490	3212448	XP_049885016.1	Galleria mellonella	Lepidoptera
g1247.t1	ptg000022l	chromosome_8	23702778	23728649	GBP95604.1	Eumeta japonica	Lepidoptera
g12478.t1	ptg000083l	chromosome_Z	3564029	3575827	XP_026326216.1	Galleria mellonella	Lepidoptera
g12480.t1	ptg000083l	chromosome_Z	3624678	3627177	XP_013199436.1	Galleria mellonella	Lepidoptera
g12480.t2	ptg000083l	chromosome_Z	3624678	3627177	XP_013199436.1	Galleria mellonella	Lepidoptera
g12480.t3	ptg000083l	chromosome_Z	3624678	3627177	XP_013199436.1	Galleria mellonella	Lepidoptera
g12481.t1	ptg000083l	chromosome_Z	3632043	3637859	KAJ0183593.1	Dendrolimus kikuchii	Lepidoptera
g12482.t1	ptg000083l	chromosome_Z	3639808	3640341	GBP46696.1	Eumeta japonica	Lepidoptera
g12485.t1	ptg000083l	chromosome_Z	3674731	3681463	KAI8430480.1	Choristoneura fumiferana	Lepidoptera
g12489.t1	ptg000083l	chromosome_Z	3735121	3741964	XP_047040977.1	Galleria mellonella	Lepidoptera
g1249.t1	ptg000022l	chromosome_8	23767369	23768106	OWR41364.1	Galleria mellonella	Lepidoptera
g1249.t2	ptg000022l	chromosome_8	23767369	23767916	XP_032528618.1	Galleria mellonella	Lepidoptera
g12496.t1	ptg000083l	chromosome_Z	3963631	3966969	CAH2091297.1	Euphydryas editha	Lepidoptera
g125.t1	ptg000072l	chromosome_11	2522216	2525055	CAB3248399.1	Arctia plantaginis	Lepidoptera
g1250.t1	ptg000022l	chromosome_8	23768872	23772163	OWR52826.1	Galleria mellonella	Lepidoptera
g1250.t2	ptg000022l	chromosome_8	23768872	23769534	OWR52826.1	Galleria mellonella	Lepidoptera
g1250.t3	ptg000022l	chromosome_8	23768872	23769630	OWR52826.1	Galleria mellonella	Lepidoptera
g12500.t1	ptg000083l	chromosome_Z	4038451	4124666	XP_050360397.1	Nymphalis io	Lepidoptera
g12501.t1	ptg000083l	chromosome_Z	4135462	4155610	XP_044732593.1	Chrysoperla carnea	Neuroptera
g12502.t1	ptg000083l	chromosome_Z	4159650	4160540	CAG9782427.1	Diatraea saccharalis	Lepidoptera
g12503.t1	ptg000083l	chromosome_Z	4160577	4160985	CAG9790692.1	Diatraea saccharalis	Lepidoptera
g12504.t1	ptg000083l	chromosome_Z	4183299	4191957	XP_022814050.1	Spodoptera litura	Lepidoptera
g12505.t1	ptg000083l	chromosome_Z	4234843	4253647	KAJ2954652.1	Tuta absoluta	Lepidoptera
g12506.t1	ptg000083l	chromosome_Z	4274868	4298023	CAH0726505.1	Brenthis ino	Lepidoptera
g12508.t1	ptg000083l	chromosome_Z	4391425	4421232	XP_037299753.1	Galleria mellonella	Lepidoptera
g12509.t1	ptg000083l	chromosome_Z	4433428	4460142	XP_026318393.1	Galleria mellonella	Lepidoptera
g1251.t1	ptg000022l	chromosome_8	23771480	23777369	OWR42110.1	Galleria mellonella	Lepidoptera
g1251.t2	ptg000022l	chromosome_8	23773170	23777369	OWR42110.1	Galleria mellonella	Lepidoptera
g12510.t1	ptg000083l	chromosome_Z	4468464	4481491	KAG4077274.1	Bradysia odoriphaga	Diptera
g12515.t1	ptg000083l	chromosome_Z	4621008	4622139	XP_045453769.1	Melitaea cinxia	Lepidoptera
g12516.t1	ptg000083l	chromosome_Z	4622657	4622887	CAG9577513.1	Danaus chrysippus	Lepidoptera
g12517.t1	ptg000083l	chromosome_Z	4660330	4663008	XP_039764007.1	Pararge aegeria	Lepidoptera
g12518.t1	ptg000083l	chromosome_Z	4676492	4693910	CAH0578124.1	Chrysodeixis includens	Lepidoptera
g12519.t1	ptg000083l	chromosome_Z	4710858	4732506	CAH0578123.1	Chrysodeixis includens	Lepidoptera
g1252.t1	ptg000022l	chromosome_8	23789650	23796537	ABX71627.1	Lampronia capitella	Lepidoptera
g12520.t1	ptg000083l	chromosome_Z	4742983	4744988	XP_049884759.1	Galleria mellonella	Lepidoptera
g12521.t1	ptg000083l	chromosome_Z	4755305	4771014	KAH9627963.1	Spodoptera exigua	Lepidoptera
g12522.t1	ptg000083l	chromosome_Z	4772372	4791413	XP_022832997.1	Spodoptera litura	Lepidoptera
g12523.t1	ptg000083l	chromosome_Z	4806615	4818259	XP_026762804.1	Galleria mellonella	Lepidoptera
g12528.t1	ptg000083l	chromosome_Z	4883827	4886131	KAH9637274.1	Spodoptera exigua	Lepidoptera
g12529.t1	ptg000083l	chromosome_Z	4889330	4891039	CAD0194155.1	Chrysodeixis includens	Lepidoptera
g12530.t1	ptg000083l	chromosome_Z	4891138	4911692	XP_026759612.1	Galleria mellonella	Lepidoptera
g12531.t1	ptg000083l	chromosome_Z	4979923	5011833	CAB3517948.1	Spodoptera littoralis	Lepidoptera
g12533.t1	ptg000083l	chromosome_Z	5041179	5076756	XP_050360917.1	Nymphalis io	Lepidoptera
g12534.t1	ptg000083l	chromosome_Z	5212697	5217214	PSN41177.1	Galleria mellonella	Lepidoptera
g12535.t1	ptg000083l	chromosome_Z	5227144	5228205	CAH2097657.1	Euphydryas editha	Lepidoptera
g12537.t1	ptg000083l	chromosome_Z	5293236	5314066	KAI8126082.1	Lucilia cuprina	Diptera
g12538.t1	ptg000083l	chromosome_Z	5321820	5339124	XP_038216258.1	Zerene cesonia	Lepidoptera
g12539.t1	ptg000083l	chromosome_Z	5355258	5394499	XP_048001148.1	Galleria mellonella	Lepidoptera
g12543.t1	ptg000083l	chromosome_Z	5646569	5675412	XP_026331897.1	Galleria mellonella	Lepidoptera
g12544.t1	ptg000083l	chromosome_Z	5676689	5678757	XP_025836377.1	Agrilus planipennis	Coleoptera
g12545.t1	ptg000083l	chromosome_Z	5773740	5797690	XP_049822009.1	Aethina tumida	Coleoptera
g12546.t1	ptg000083l	chromosome_Z	5801119	5802714	XP_043647732.1	Drosophila teissieri	Diptera
g12547.t1	ptg000083l	chromosome_Z	5804388	5805164	XP_027850983.2	Aphis gossypii	Hemiptera
g12548.t1	ptg000083l	chromosome_Z	5808430	5810941	GBP26173.1	Eumeta japonica	Lepidoptera
g12549.t1	ptg000083l	chromosome_Z	5826159	5831739	XP_030022078.1	Galleria mellonella	Lepidoptera
g1255.t1	ptg000022l	chromosome_8	23881238	23889446	XP_015589800.1	Cephus cinctus	Hymenoptera
g12551.t1	ptg000083l	chromosome_Z	5855588	5873764	KAF9797209.1	Galleria mellonella	Lepidoptera
g1256.t1	ptg000022l	chromosome_8	23999628	24009593	XP_045494997.1	Galleria mellonella	Lepidoptera
g12562.t1	ptg000083l	chromosome_Z	6251088	6251312	KAI8437457.1	Choristoneura fumiferana	Lepidoptera
g12565.t1	ptg000083l	chromosome_Z	6640367	6640885	XP_037875907.1	Galleria mellonella	Lepidoptera
g12566.t1	ptg000083l	chromosome_Z	6654267	6655095	GBP68487.1	Eumeta japonica	Lepidoptera
g12568.t1	ptg000083l	chromosome_Z	7002594	7049153	KAG5882672.1	Gonioctena quinquepunctata	Coleoptera
g1257.t1	ptg000022l	chromosome_8	24022196	24033125	XP_021711155.1	Aedes aegypti	Diptera
g12570.t1	ptg000083l	chromosome_Z	7104380	7106628	XP_050560428.1	Galleria mellonella	Lepidoptera
g12571.t1	ptg000083l	chromosome_Z	7191995	7194960	GBP78715.1	Eumeta japonica	Lepidoptera
g12573.t1	ptg000083l	chromosome_Z	7265112	7295139	XP_021187605.2	Galleria mellonella	Lepidoptera
g12577.t1	ptg000083l	chromosome_Z	7306142	7326644	XP_023948591.1	Galleria mellonella	Lepidoptera
g12578.t1	ptg000083l	chromosome_Z	7348800	7360598	KAJ0183831.1	Dendrolimus kikuchii	Lepidoptera
g12579.t1	ptg000083l	chromosome_Z	7363478	7372127	XP_030021673.1	Galleria mellonella	Lepidoptera
g12596.t1	ptg000083l	chromosome_Z	8192042	8210348	XP_021195682.2	Galleria mellonella	Lepidoptera
g12597.t1	ptg000083l	chromosome_Z	8246992	8247507	GFR12195.1	Trichonephila clavata	class Polychaeta, (non-insect)
g126.t1	ptg000072l	chromosome_11	2562229	2562784	XP_046973668.1	Galleria mellonella	Lepidoptera
g12600.t1	ptg000083l	chromosome_Z	8571964	8573221	KPJ09308.1	Galleria mellonella	Lepidoptera
g12604.t1	ptg000083l	chromosome_Z	9095786	9185854	XP_028173587.1	Galleria mellonella	Lepidoptera
g12605.t1	ptg000083l	chromosome_Z	9264707	9307934	KAG7313422.1	Galleria mellonella	Lepidoptera
g12607.t1	ptg000083l	chromosome_Z	9360205	9361417	CAD0194354.1	Chrysodeixis includens	Lepidoptera
g1261.t1	ptg000022l	chromosome_8	24123034	24133415	XP_048480426.1	Galleria mellonella	Lepidoptera
g1261.t2	ptg000022l	chromosome_8	24123034	24142020	XP_048480426.1	Galleria mellonella	Lepidoptera
g1261.t3	ptg000022l	chromosome_8	24141892	24177457	XP_049868133.1	Galleria mellonella	Lepidoptera
g1262.t1	ptg000022l	chromosome_8	24427190	24464287	QLI61961.1	Streltzoviella insularis	Lepidoptera
g12629.t1	ptg000083l	chromosome_Z	10381614	10395583	RVE51490.1	Chilo suppressalis	Lepidoptera
g1263.t1	ptg000022l	chromosome_8	24532958	24543287	XP_033224648.1	Belonocnema kinseyi	Hymenoptera
g12630.t1	ptg000083l	chromosome_Z	10468595	10497238	KPJ09254.1	Galleria mellonella	Lepidoptera
g12632.t1	ptg000083l	chromosome_Z	10601141	10605711	KAF6210211.1	Apolygus lucorum	Hemiptera
g12633.t1	ptg000083l	chromosome_Z	10728658	10732705	XP_049884672.1	Galleria mellonella	Lepidoptera
g12634.t1	ptg000083l	chromosome_Z	11005664	11005984	CAG9571772.1	Danaus chrysippus	Lepidoptera
g12635.t1	ptg000083l	chromosome_Z	11161550	11171421	XP_048005160.1	Galleria mellonella	Lepidoptera
g12639.t1	ptg000083l	chromosome_Z	11284748	11299685	CAG9793055.1	Diatraea saccharalis	Lepidoptera
g1264.t1	ptg000022l	chromosome_8	24574971	24601513	CAG4971582.1	Parnassius apollo	Lepidoptera
g12640.t1	ptg000083l	chromosome_Z	11308090	11310658	RVE46434.1	Chilo suppressalis	Lepidoptera
g12641.t1	ptg000083l	chromosome_Z	11334381	11336715	CAH4038589.1	Pieris brassicae	Lepidoptera
g12642.t1	ptg000083l	chromosome_Z	11340394	11376446	CAH2103622.1	Euphydryas editha	Lepidoptera
g1265.t1	ptg000022l	chromosome_8	24604006	24604738	CAG4996917.1	Parnassius apollo	Lepidoptera
g1265.t2	ptg000022l	chromosome_8	24604006	24604359	CAG4943250.1	Parnassius apollo	Lepidoptera
g12651.t1	ptg000083l	chromosome_Z	11469758	11472441	KOB76446.1	Operophtera brumata	Lepidoptera
g12660.t1	ptg000083l	chromosome_Z	11681221	11719463	CAH0716243.1	Brenthis ino	Lepidoptera
g12662.t1	ptg000083l	chromosome_Z	11771247	11804261	XP_013183567.1	Galleria mellonella	Lepidoptera
g12663.t1	ptg000083l	chromosome_Z	11825501	11835079	GBP27068.1	Eumeta japonica	Lepidoptera
g12667.t1	ptg000083l	chromosome_Z	12036106	12045320	XP_022125100.2	Galleria mellonella	Lepidoptera
g12668.t1	ptg000083l	chromosome_Z	12227457	12233238	XP_022832496.1	Spodoptera litura	Lepidoptera
g12669.t1	ptg000083l	chromosome_Z	12234450	12276526	XP_038216761.1	Zerene cesonia	Lepidoptera
g12670.t1	ptg000083l	chromosome_Z	12290057	12307817	XP_049884952.1	Galleria mellonella	Lepidoptera
g12671.t1	ptg000083l	chromosome_Z	12324865	12406886	KAI8430611.1	Choristoneura fumiferana	Lepidoptera
g12672.t1	ptg000083l	chromosome_Z	12411569	12412545	KMQ93995.1	Lasius niger	Hymenoptera
g12673.t1	ptg000083l	chromosome_Z	12420893	12426378	XP_048004308.1	Galleria mellonella	Lepidoptera
g12674.t1	ptg000083l	chromosome_Z	12428434	12431104	XP_026316274.1	Galleria mellonella	Lepidoptera
g12677.t1	ptg000083l	chromosome_Z	12515656	12529544	KAI8430608.1	Choristoneura fumiferana	Lepidoptera
g12680.t1	ptg000083l	chromosome_Z	12630468	12701481	XP_049885422.1	Galleria mellonella	Lepidoptera
g12681.t1	ptg000083l	chromosome_Z	12723077	12723820	XP_045510101.1	Galleria mellonella	Lepidoptera
g12682.t1	ptg000083l	chromosome_Z	12725342	12727030	CAB3260696.1	Arctia plantaginis	Lepidoptera
g12683.t1	ptg000083l	chromosome_Z	12730734	12763743	XP_028037923.1	Bombyx mandarina	Lepidoptera
g12684.t1	ptg000083l	chromosome_Z	12766067	12766513	CAG4992495.1	Parnassius apollo	Lepidoptera
g12685.t1	ptg000083l	chromosome_Z	12768842	12775126	XP_026464682.1	Ctenocephalides felis	Siphonaptera
g1271.t1	ptg000022l	chromosome_8	25041065	25050886	ABX71629.1	Lampronia capitella	Lepidoptera
g12716.t1	ptg000083l	chromosome_Z	14849685	14851185	XP_017467404.1	Rhagoletis zephyria	Diptera
g1272.t1	ptg000022l	chromosome_8	25064768	25070357	XP_028172988.1	Galleria mellonella	Lepidoptera
g12721.t1	ptg000083l	chromosome_Z	15514993	15520639	XP_047024994.1	Galleria mellonella	Lepidoptera
g12724.t1	ptg000083l	chromosome_Z	15754742	15756561	KAF9411107.1	Spodoptera exigua	Lepidoptera
g12726.t1	ptg000083l	chromosome_Z	16323105	16324862	KAG5687076.1	Batillaria attramentaria	class Gastropoda, (non-insect)
g12728.t1	ptg000083l	chromosome_Z	16484972	16501149	GBP77236.1	Eumeta japonica	Lepidoptera
g12731.t1	ptg000083l	chromosome_Z	16541900	16556408	XP_052754268.1	Galleria mellonella	Lepidoptera
g12732.t1	ptg000083l	chromosome_Z	16568046	16568651	XP_047989810.1	Galleria mellonella	Lepidoptera
g12733.t1	ptg000083l	chromosome_Z	16569112	16570014	GBP67410.1	Eumeta japonica	Lepidoptera
g12734.t1	ptg000083l	chromosome_Z	16582992	16583243	GBP41070.1	Eumeta japonica	Lepidoptera
g12737.t1	ptg000083l	chromosome_Z	16921003	16923153	CAF4836697.1	Pieris macdunnoughi	Lepidoptera
g12738.t1	ptg000083l	chromosome_Z	16923549	16924515	XP_021198612.1	Galleria mellonella	Lepidoptera
g12742.t1	ptg000083l	chromosome_Z	16978846	16980609	CAG9558382.1	Danaus chrysippus	Lepidoptera
g12744.t1	ptg000083l	chromosome_Z	17267471	17267770	XP_026822333.1	Rhopalosiphum maidis	Hemiptera
g12745.t1	ptg000085l	NA	164383	164820	CAH2012969.1	Acanthoscelides obtectus	Coleoptera
g12749.t1	ptg000085l	NA	803492	804352	KAI8427781.1	Choristoneura fumiferana	Lepidoptera
g12749.t2	ptg000085l	NA	803501	804352	KAI8427781.1	Choristoneura fumiferana	Lepidoptera
g12749.t3	ptg000085l	NA	803492	803782	KAI8427781.1	Choristoneura fumiferana	Lepidoptera
g1275.t1	ptg000022l	chromosome_8	25102398	25106186	XP_049868620.1	Galleria mellonella	Lepidoptera
g12750.t1	ptg000085l	NA	885735	894416	OUW74064.1	Bacterium sp	Gammaproteobacteria, (non-insect)
g12752.t1	ptg000085l	NA	895867	899743	CAG9577509.1	Danaus chrysippus	Lepidoptera
g12753.t1	ptg000085l	NA	1063852	1064343	GBP53939.1	Eumeta japonica	Lepidoptera
g12756.t1	ptg000085l	NA	1896699	1929167	KOB71453.1	Operophtera brumata	Lepidoptera
g12757.t1	ptg000085l	NA	1934244	1934699	GFT45625.1	Trichonephila clavipes	class Polychaeta, (non-insect)
g1276.t1	ptg000022l	chromosome_8	25125795	25134313	XP_047530427.1	Galleria mellonella	Lepidoptera
g12760.t1	ptg000085l	NA	2160794	2198936	XP_050684582.1	Galleria mellonella	Lepidoptera
g12761.t1	ptg000085l	NA	2227738	2248600	XP_013193013.1	Galleria mellonella	Lepidoptera
g12762.t1	ptg000085l	NA	2881746	2886822	XP_029172029.1	Nylanderia fulva	class Pisoniviricetes, (non-insect)
g12767.t1	ptg000085l	NA	6426367	6427837	GFU92488.1	Trichonephila clavipes	class Polychaeta, (non-insect)
g1277.t1	ptg000022l	chromosome_8	25186553	25229519	XP_052756051.1	Galleria mellonella	Lepidoptera
g1277.t2	ptg000022l	chromosome_8	25186553	25229519	XP_004925570.1	Galleria mellonella	Lepidoptera
g12770.t1	ptg000085l	NA	7595239	7596764	CAH2105805.1	Euphydryas editha	Lepidoptera
g12772.t1	ptg000085l	NA	7819442	7831736	XP_026736442.1	Galleria mellonella	Lepidoptera
g12774.t1	ptg000085l	NA	8654054	8657304	CAH1100927.1	Psylliodes chrysocephala	Coleoptera
g12776.t1	ptg000085l	NA	8857596	8888495	XP_048482045.1	Galleria mellonella	Lepidoptera
g12777.t1	ptg000085l	NA	8912013	8980481	KAI5638582.1	Phthorimaea operculella	Lepidoptera
g1278.t1	ptg000022l	chromosome_8	25254322	25327038	XP_045534710.1	Galleria mellonella	Lepidoptera
g1278.t2	ptg000022l	chromosome_8	25256868	25327038	XP_013177998.1	Galleria mellonella	Lepidoptera
g12780.t1	ptg000085l	NA	9266988	9272748	XP_013169618.1	Galleria mellonella	Lepidoptera
g12783.t1	ptg000085l	NA	10123487	10124047	XP_043474386.1	Leptopilina heterotoma	Hymenoptera
g1279.t1	ptg000022l	chromosome_8	25346394	25354227	CAH2107928.1	Euphydryas editha	Lepidoptera
g12790.t1	ptg000085l	NA	11683406	11683726	CAB3231919.1	Arctia plantaginis	Lepidoptera
g12791.t1	ptg000085l	NA	11684843	11686372	OWR41364.1	Galleria mellonella	Lepidoptera
g12794.t1	ptg000085l	NA	12049079	12050853	XP_025835433.1	Agrilus planipennis	Coleoptera
g12794.t2	ptg000085l	NA	12050335	12050853	XP_025835433.1	Agrilus planipennis	Coleoptera
g12796.t1	ptg000085l	NA	12147228	12149703	CAG9782657.1	Diatraea saccharalis	Lepidoptera
g12797.t1	ptg000085l	NA	12213777	12214208	KAH9631001.1	Spodoptera exigua	Lepidoptera
g12797.t2	ptg000085l	NA	12213777	12215186	KAH9645650.1	Spodoptera exigua	Lepidoptera
g12797.t3	ptg000085l	NA	12213777	12215186	KAH9631001.1	Spodoptera exigua	Lepidoptera
g128.t1	ptg000072l	chromosome_11	2598367	2599425	GBP77146.1	Eumeta japonica	Lepidoptera
g12800.t1	ptg000085l	NA	13801006	13810758	XP_029172029.1	Nylanderia fulva	class Pisoniviricetes, (non-insect)
g12801.t1	ptg000085l	NA	14083909	14094631	RVE47592.1	Chilo suppressalis	Lepidoptera
g12802.t1	ptg000085l	NA	14129003	14198320	XP_052751525.1	Galleria mellonella	Lepidoptera
g12803.t1	ptg000085l	NA	14230470	14237137	XP_049697797.1	Galleria mellonella	Lepidoptera
g12804.t1	ptg000085l	NA	14262195	14262524	CAG9782669.1	Diatraea saccharalis	Lepidoptera
g12809.t1	ptg000085l	NA	14575477	14577246	GBP54650.1	Eumeta japonica	Lepidoptera
g12809.t2	ptg000085l	NA	14575477	14577246	KMQ90251.1	Lasius niger	Hymenoptera
g12810.t1	ptg000085l	NA	14595942	14596376	XP_013192912.1	Galleria mellonella	Lepidoptera
g12811.t1	ptg000085l	NA	14662161	14663147	CAG9790692.1	Diatraea saccharalis	Lepidoptera
g12815.t1	ptg000085l	NA	16207912	16209249	XP_047026166.1	Galleria mellonella	Lepidoptera
g12819.t1	ptg000085l	NA	17643469	17648735	XP_022122691.2	Galleria mellonella	Lepidoptera
g12820.t1	ptg000085l	NA	18084468	18095088	XP_028038763.1	Bombyx mandarina	Lepidoptera
g12821.t1	ptg000085l	NA	18146523	18155061	XP_045760905.1	Galleria mellonella	Lepidoptera
g12823.t1	ptg000085l	NA	18376651	18390244	XP_012547756.1	Galleria mellonella	Lepidoptera
g12824.t1	ptg000085l	NA	18635205	18636251	XP_029172029.1	Nylanderia fulva	class Pisoniviricetes, (non-insect)
g12824.t2	ptg000085l	NA	18635205	18639741	KAF8768348.1	Argiope bruennichi	Lepidoptera
g12825.t1	ptg000085l	NA	18748298	18758665	XP_028038760.1	Bombyx mandarina	Lepidoptera
g12826.t1	ptg000085l	NA	18764822	18776708	NP_001299366.1	Galleria mellonella	Lepidoptera
g12830.t1	ptg000085l	NA	19228771	19243539	XP_028038759.1	Bombyx mandarina	Lepidoptera
g1284.t1	ptg000022l	chromosome_8	25400781	25408801	CAG9113905.1	Galleria mellonella	Lepidoptera
g12842.t1	ptg000092l	chromosome_13	79511	109978	XP_013196645.1	Galleria mellonella	Lepidoptera
g12851.t1	ptg000092l	chromosome_13	215407	215857	CAH2101335.1	Euphydryas editha	Lepidoptera
g12851.t2	ptg000092l	chromosome_13	215407	218040	XP_013187898.1	Galleria mellonella	Lepidoptera
g12851.t3	ptg000092l	chromosome_13	216783	217455	XP_013187898.1	Galleria mellonella	Lepidoptera
g12852.t1	ptg000092l	chromosome_13	219980	249037	XP_026330615.1	Galleria mellonella	Lepidoptera
g12853.t1	ptg000092l	chromosome_13	254277	255356	XP_021201579.2	Galleria mellonella	Lepidoptera
g12855.t1	ptg000092l	chromosome_13	273449	276532	XP_037873042.1	Galleria mellonella	Lepidoptera
g12856.t1	ptg000092l	chromosome_13	290079	290573	GBP23506.1	Eumeta japonica	Lepidoptera
g12858.t1	ptg000092l	chromosome_13	314885	318667	KAI5638182.1	Phthorimaea operculella	Lepidoptera
g12859.t1	ptg000092l	chromosome_13	319246	324039	XP_013200345.1	Galleria mellonella	Lepidoptera
g12860.t1	ptg000092l	chromosome_13	324102	326659	XP_047997979.1	Galleria mellonella	Lepidoptera
g12861.t1	ptg000092l	chromosome_13	328481	342751	XP_026330617.1	Galleria mellonella	Lepidoptera
g12862.t1	ptg000092l	chromosome_13	398049	398468	KAF9819121.1	Galleria mellonella	Lepidoptera
g12871.t1	ptg000092l	chromosome_13	487884	500406	XP_013192308.1	Galleria mellonella	Lepidoptera
g12872.t1	ptg000092l	chromosome_13	510432	518297	XP_013172973.1	Galleria mellonella	Lepidoptera
g12873.t1	ptg000092l	chromosome_13	522271	554387	XP_046999438.1	Schistocerca americana	Orthoptera
g12877.t1	ptg000092l	chromosome_13	706507	713137	XP_028038359.1	Bombyx mandarina	Lepidoptera
g12879.t1	ptg000092l	chromosome_13	754016	756556	CAB3240880.1	Arctia plantaginis	Lepidoptera
g12880.t1	ptg000092l	chromosome_13	756600	757994	XP_048488389.1	Galleria mellonella	Lepidoptera
g12882.t1	ptg000092l	chromosome_13	778895	779278	XP_023243675.1	Centruroides sculpturatus	Coleoptera
g12885.t1	ptg000092l	chromosome_13	820213	822143	CAG5002352.1	Parnassius apollo	Lepidoptera
g12885.t2	ptg000092l	chromosome_13	820213	822143	CAG5002352.1	Parnassius apollo	Lepidoptera
g12886.t1	ptg000092l	chromosome_13	865849	866457	XP_041986312.1	Galleria mellonella	Lepidoptera
g12886.t2	ptg000092l	chromosome_13	865849	872890	CAG9575734.1	Danaus chrysippus	Lepidoptera
g12887.t1	ptg000092l	chromosome_13	873371	874762	KAF6210150.1	Apolygus lucorum	Hemiptera
g12888.t1	ptg000092l	chromosome_13	874806	877913	CAB3240880.1	Arctia plantaginis	Lepidoptera
g12894.t1	ptg000092l	chromosome_13	888357	888698	BAE46603.1	Eptatretus burgeri	class Myxini, (non-insect)
g12895.t1	ptg000092l	chromosome_13	888786	890647	pir|T18197|	Mus musculus	Thysanoptera
g12901.t1	ptg000092l	chromosome_13	900751	903919	CAB3240880.1	Arctia plantaginis	Lepidoptera
g12923.t1	ptg000092l	chromosome_13	1065931	1069044	CAB3240880.1	Arctia plantaginis	Lepidoptera
g12924.t1	ptg000092l	chromosome_13	1069099	1070447	XP_028163725.1	Galleria mellonella	Lepidoptera
g12927.t1	ptg000092l	chromosome_13	1139479	1142037	pir|T18197|	Mus musculus	Thysanoptera
g12936.t1	ptg000092l	chromosome_13	1270412	1276654	CAG4985888.1	Parnassius apollo	Lepidoptera
g12941.t1	ptg000092l	chromosome_13	1503747	1504157	GFS90667.1	Nephila pilipes	class Polychaeta, (non-insect)
g12943.t1	ptg000092l	chromosome_13	1657835	1659991	KAF9411107.1	Spodoptera exigua	Lepidoptera
g12944.t1	ptg000092l	chromosome_13	1682861	1683301	GBP26489.1	Eumeta japonica	Lepidoptera
g12945.t1	ptg000092l	chromosome_13	1786658	1787038	XP_028175908.1	Galleria mellonella	Lepidoptera
g12946.t1	ptg000092l	chromosome_13	1816482	1839143	XP_026330592.1	Galleria mellonella	Lepidoptera
g12947.t1	ptg000092l	chromosome_13	1845570	1847819	CAG9124649.1	Galleria mellonella	Lepidoptera
g12948.t1	ptg000092l	chromosome_13	1848038	1849460	XP_022819396.1	Spodoptera litura	Lepidoptera
g12948.t2	ptg000092l	chromosome_13	1848038	1848532	CAH2097934.1	Euphydryas editha	Lepidoptera
g12948.t3	ptg000092l	chromosome_13	1848705	1849460	XP_022819396.1	Spodoptera litura	Lepidoptera
g12949.t1	ptg000092l	chromosome_13	1893957	1894478	XP_046963332.1	Galleria mellonella	Lepidoptera
g12950.t1	ptg000092l	chromosome_13	1914910	1915601	XP_049693407.1	Galleria mellonella	Lepidoptera
g12954.t1	ptg000092l	chromosome_13	2009609	2010956	CAH1102919.1	Psylliodes chrysocephala	Coleoptera
g12955.t1	ptg000092l	chromosome_13	2011765	2012001	CAG9840726.1	Diabrotica balteata	Coleoptera
g12958.t1	ptg000092l	chromosome_13	2102248	2102700	CAH2100823.1	Euphydryas editha	Lepidoptera
g12962.t1	ptg000092l	chromosome_13	2158248	2162799	XP_046677936.1	Homalodisca vitripennis	Hemiptera
g12964.t1	ptg000092l	chromosome_13	2223761	2224369	XP_002426744.1	Pediculus humanus	Psocoptera
g12965.t1	ptg000092l	chromosome_13	2224699	2225435	CAB0038680.1	Trichogramma brassicae	Hymenoptera
g12967.t1	ptg000092l	chromosome_13	2240028	2240467	GBP96669.1	Eumeta japonica	Lepidoptera
g12968.t1	ptg000092l	chromosome_13	2241082	2241409	QCE14244.1	Vigna unguiculata	Trimera, (non-insect)
g12970.t1	ptg000092l	chromosome_13	2243602	2245301	KAG7296812.1	Galleria mellonella	Lepidoptera
g12971.t1	ptg000092l	chromosome_13	2245358	2245735	KPI99643.1	Galleria mellonella	Lepidoptera
g12972.t1	ptg000092l	chromosome_13	2245934	2246542	XP_002426744.1	Pediculus humanus	Psocoptera
g12973.t1	ptg000092l	chromosome_13	2246873	2247606	CAB0038680.1	Trichogramma brassicae	Hymenoptera
g12975.t1	ptg000092l	chromosome_13	2262212	2262651	GBP96669.1	Eumeta japonica	Lepidoptera
g12976.t1	ptg000092l	chromosome_13	2263266	2263593	QCE14244.1	Vigna unguiculata	Trimera, (non-insect)
g12978.t1	ptg000092l	chromosome_13	2265786	2267485	KAG7296812.1	Galleria mellonella	Lepidoptera
g12979.t1	ptg000092l	chromosome_13	2267542	2267919	KPI99643.1	Galleria mellonella	Lepidoptera
g1298.t1	ptg000022l	chromosome_8	25491538	25494957	CAH2076229.1	Iphiclides podalirius	Lepidoptera
g12980.t1	ptg000092l	chromosome_13	2268118	2268726	XP_002426744.1	Pediculus humanus	Psocoptera
g12981.t1	ptg000092l	chromosome_13	2269057	2269779	CAB0038680.1	Trichogramma brassicae	Hymenoptera
g12983.t1	ptg000086l	NA	565920	569214	KAJ2937691.1	Tuta absoluta	Lepidoptera
g12991.t1	ptg000086l	NA	1494405	1495235	GBP54650.1	Eumeta japonica	Lepidoptera
g12991.t2	ptg000086l	NA	1490605	1495235	GBP54650.1	Eumeta japonica	Lepidoptera
g12993.t1	ptg000086l	NA	1635761	1641011	XP_043471057.1	Leptopilina heterotoma	Hymenoptera
g12994.t1	ptg000086l	NA	1650279	1650668	CAF4175117.1	Rotaria sp.	class Eurotatoria, (non-insect)
g12995.t1	ptg000086l	NA	1670547	1678325	XP_035455963.2	Galleria mellonella	Lepidoptera
g1300.t1	ptg000022l	chromosome_8	25505635	25516118	CAG9786229.1	Diatraea saccharalis	Lepidoptera
g13000.t1	ptg000086l	NA	3159010	3270664	XP_030040094.1	Galleria mellonella	Lepidoptera
g13001.t1	ptg000086l	NA	3341876	3342394	XP_037871657.1	Galleria mellonella	Lepidoptera
g13004.t1	ptg000086l	NA	3728011	3729253	CAG9793028.1	Diatraea saccharalis	Lepidoptera
g13006.t1	ptg000139l	chromosome_24	17492	47740	KPJ04392.1	Galleria mellonella	Lepidoptera
g13008.t1	ptg000139l	chromosome_24	326575	326984	KAF9406731.1	Spodoptera exigua	Lepidoptera
g13009.t1	ptg000139l	chromosome_24	346313	347489	KMQ93995.1	Lasius niger	Hymenoptera
g13010.t1	ptg000139l	chromosome_24	733175	735883	XP_026669126.1	Ceratina calcarata	Hymenoptera
g13016.t1	ptg000139l	chromosome_24	1219018	1221780	XP_026669126.1	Ceratina calcarata	Hymenoptera
g13019.t1	ptg000139l	chromosome_24	1673589	1675941	KAH9641276.1	Spodoptera exigua	Lepidoptera
g13022.t1	ptg000139l	chromosome_24	2050357	2061615	CAG9138257.1	Galleria mellonella	Lepidoptera
g13023.t1	ptg000139l	chromosome_24	2189802	2192964	XP_017879694.1	Ceratina calcarata	Hymenoptera
g13026.t1	ptg000139l	chromosome_24	2897876	2898449	GBP81063.1	Eumeta japonica	Lepidoptera
g13027.t1	ptg000139l	chromosome_24	2898678	2900548	CAB3252036.1	Arctia plantaginis	Lepidoptera
g13028.t1	ptg000139l	chromosome_24	3035445	3054902	CAF4877036.1	Pieris macdunnoughi	Lepidoptera
g13030.t1	ptg000139l	chromosome_24	3389943	3391756	CAH1107404.1	Psylliodes chrysocephala	Coleoptera
g13031.t1	ptg000139l	chromosome_24	3496643	3497883	UPX08840.1	Hepialus xiaojinensis	Lepidoptera
g13032.t1	ptg000139l	chromosome_24	3506919	3507963	UPX08840.1	Hepialus xiaojinensis	Lepidoptera
g13033.t1	ptg000139l	chromosome_24	3515886	3517171	UPX08840.1	Hepialus xiaojinensis	Lepidoptera
g13036.t1	ptg000139l	chromosome_24	3651310	3652579	UPX08840.1	Hepialus xiaojinensis	Lepidoptera
g13037.t1	ptg000139l	chromosome_24	3664314	3671348	UPX08840.1	Hepialus xiaojinensis	Lepidoptera
g13039.t1	ptg000139l	chromosome_24	3970815	4008837	XP_047035349.1	Galleria mellonella	Lepidoptera
g1304.t1	ptg000022l	chromosome_8	25670796	25672416	CAB3260696.1	Arctia plantaginis	Lepidoptera
g13041.t1	ptg000139l	chromosome_24	4040196	4042091	XP_044766203.1	Coccinella septempunctata	Coleoptera
g13044.t1	ptg000139l	chromosome_24	4155561	4170066	XP_047540270.1	Galleria mellonella	Lepidoptera
g13045.t1	ptg000139l	chromosome_24	4181529	4182631	GBP00285.1	Eumeta japonica	Lepidoptera
g13045.t2	ptg000139l	chromosome_24	4181529	4182583	GBP00285.1	Eumeta japonica	Lepidoptera
g13046.t1	ptg000139l	chromosome_24	4182606	4182821	GBP63802.1	Eumeta japonica	Lepidoptera
g13047.t1	ptg000139l	chromosome_24	4184100	4186573	CAH0717723.1	Brenthis ino	Lepidoptera
g13048.t1	ptg000139l	chromosome_24	4188117	4188664	XP_023934569.1	Galleria mellonella	Lepidoptera
g13048.t2	ptg000139l	chromosome_24	4186852	4187943	XP_023940592.2	Galleria mellonella	Lepidoptera
g13048.t3	ptg000139l	chromosome_24	4186852	4188664	KAH9632846.1	Spodoptera exigua	Lepidoptera
g13048.t4	ptg000139l	chromosome_24	4186852	4188664	KAH9632846.1	Spodoptera exigua	Lepidoptera
g13049.t1	ptg000139l	chromosome_24	4191366	4206584	XP_039752852.1	Pararge aegeria	Lepidoptera
g13050.t1	ptg000139l	chromosome_24	4213683	4214934	XP_050561697.1	Galleria mellonella	Lepidoptera
g13051.t1	ptg000139l	chromosome_24	4216553	4217693	GBP34191.1	Eumeta japonica	Lepidoptera
g13052.t1	ptg000139l	chromosome_24	4218131	4218415	XP_045483975.1	Galleria mellonella	Lepidoptera
g13053.t1	ptg000139l	chromosome_24	4220036	4221085	CAG4951060.1	Parnassius apollo	Lepidoptera
g13054.t1	ptg000139l	chromosome_24	4230817	4240921	CAH1995382.1	Acanthoscelides obtectus	Coleoptera
g13055.t1	ptg000139l	chromosome_24	4241033	4241574	CAF4755579.1	Pieris macdunnoughi	Lepidoptera
g13057.t1	ptg000139l	chromosome_24	4262530	4264943	KAH9639106.1	Spodoptera exigua	Lepidoptera
g13058.t1	ptg000139l	chromosome_24	4293301	4294846	XP_050066162.1	Aphis gossypii	Hemiptera
g1306.t1	ptg000022l	chromosome_8	25693644	25712965	CAG9786229.1	Diatraea saccharalis	Lepidoptera
g13060.t1	ptg000139l	chromosome_24	4302258	4303004	KOB68988.1	Operophtera brumata	Lepidoptera
g13062.t1	ptg000139l	chromosome_24	4303453	4304533	KOB68988.1	Operophtera brumata	Lepidoptera
g13064.t1	ptg000139l	chromosome_24	4312342	4313736	GBP85986.1	Eumeta japonica	Lepidoptera
g13066.t1	ptg000139l	chromosome_24	4320497	4321960	CAH0397614.1	Chilo suppressalis	Lepidoptera
g13067.t1	ptg000139l	chromosome_24	4322253	4323146	CAH1972087.1	Acanthoscelides obtectus	Coleoptera
g13068.t1	ptg000139l	chromosome_24	4327337	4328678	XP_012551633.2	Galleria mellonella	Lepidoptera
g13069.t1	ptg000139l	chromosome_24	4328751	4329086	XP_012551633.2	Galleria mellonella	Lepidoptera
g1307.t1	ptg000022l	chromosome_8	25763415	25907161	XP_049867716.1	Galleria mellonella	Lepidoptera
g13070.t1	ptg000139l	chromosome_24	4338344	4341131	KAJ2945180.1	Tuta absoluta	Lepidoptera
g13072.t1	ptg000139l	chromosome_24	4366461	4367339	XP_045768126.1	Galleria mellonella	Lepidoptera
g13072.t2	ptg000139l	chromosome_24	4365936	4366274	XP_045768126.1	Galleria mellonella	Lepidoptera
g13072.t3	ptg000139l	chromosome_24	4365936	4367339	XP_045768126.1	Galleria mellonella	Lepidoptera
g13073.t1	ptg000139l	chromosome_24	4367519	4368136	GBP67413.1	Eumeta japonica	Lepidoptera
g13074.t1	ptg000139l	chromosome_24	4368160	4369211	GBP36605.1	Eumeta japonica	Lepidoptera
g13075.t1	ptg000139l	chromosome_24	4379724	4380288	KAJ2937645.1	Tuta absoluta	Lepidoptera
g13076.t1	ptg000139l	chromosome_24	4393881	4398727	XP_045762539.1	Galleria mellonella	Lepidoptera
g13077.t1	ptg000139l	chromosome_24	4415850	4419285	XP_045483107.1	Harmonia axyridis	Lepidoptera
g13079.t1	ptg000139l	chromosome_24	4427132	4427513	XP_045781805.1	Galleria mellonella	Lepidoptera
g1308.t1	ptg000022l	chromosome_8	25940892	25941188	XP_035225507.1	Stegodyphus dumicola	class Polychaeta, (non-insect)
g13080.t1	ptg000139l	chromosome_24	4427526	4429730	CAF4947278.1	Pieris macdunnoughi	Lepidoptera
g13083.t1	ptg000139l	chromosome_24	4443367	4453640	CAG9791820.1	Diatraea saccharalis	Lepidoptera
g13084.t1	ptg000139l	chromosome_24	4454747	4455145	XP_018560770.2	Anoplophora glabripennis	Coleoptera
g13085.t1	ptg000139l	chromosome_24	4455505	4456169	XP_025835433.1	Agrilus planipennis	Coleoptera
g13085.t2	ptg000139l	chromosome_24	4455319	4456169	XP_025835433.1	Agrilus planipennis	Coleoptera
g13086.t1	ptg000139l	chromosome_24	4456922	4457215	GBO98759.1	Eumeta japonica	Lepidoptera
g13090.t1	ptg000139l	chromosome_24	4474515	4476556	CAB3249241.1	Arctia plantaginis	Lepidoptera
g13091.t1	ptg000139l	chromosome_24	4477988	4479137	CAH4001251.1	Pieris brassicae	Lepidoptera
g13092.t1	ptg000139l	chromosome_24	4479212	4479805	XP_044580668.1	Cotesia glomerata	Hymenoptera
g13094.t1	ptg000139l	chromosome_24	4514426	4514860	XP_025833236.1	Agrilus planipennis	Coleoptera
g13095.t1	ptg000139l	chromosome_24	4515248	4515943	CAH1973258.1	Acanthoscelides obtectus	Coleoptera
g13095.t2	ptg000139l	chromosome_24	4515047	4515943	CAH2007668.1	Acanthoscelides obtectus	Coleoptera
g13096.t1	ptg000139l	chromosome_24	4520848	4521668	XP_047033976.1	Galleria mellonella	Lepidoptera
g13097.t1	ptg000139l	chromosome_24	4522090	4525792	GBP83849.1	Eumeta japonica	Lepidoptera
g13098.t1	ptg000139l	chromosome_24	4526247	4526474	KAF2885889.1	Ignelater luminosus	Coleoptera
g13099.t1	ptg000139l	chromosome_24	4526728	4527018	KAF2888408.1	Ignelater luminosus	Coleoptera
g13099.t2	ptg000139l	chromosome_24	4526692	4527018	KAF2888408.1	Ignelater luminosus	Coleoptera
g13100.t1	ptg000139l	chromosome_24	4527137	4528233	KAF2888409.1	Ignelater luminosus	Coleoptera
g13101.t1	ptg000139l	chromosome_24	4529087	4530572	GBP43106.1	Eumeta japonica	Lepidoptera
g13102.t1	ptg000139l	chromosome_24	4551856	4554437	CAG5055077.1	Parnassius apollo	Lepidoptera
g13114.t1	ptg000139l	chromosome_24	4955235	4968623	XP_037873782.1	Galleria mellonella	Lepidoptera
g13117.t1	ptg000139l	chromosome_24	5010859	5022836	XP_028166741.1	Galleria mellonella	Lepidoptera
g13119.t1	ptg000139l	chromosome_24	5035097	5041150	CAH2097708.1	Euphydryas editha	Lepidoptera
g13120.t1	ptg000139l	chromosome_24	5042272	5052550	OWR53897.1	Galleria mellonella	Lepidoptera
g13121.t1	ptg000139l	chromosome_24	5076136	5077776	KAI9582993.1	Glossina fuscipes	Diptera
g13122.t1	ptg000139l	chromosome_24	5101434	5116633	PZC72548.1	Galleria mellonella	Lepidoptera
g13123.t1	ptg000139l	chromosome_24	5176497	5177691	CAG9790692.1	Diatraea saccharalis	Lepidoptera
g13124.t1	ptg000139l	chromosome_24	5177712	5178608	XP_042913577.1	Parasteatoda tepidariorum	class Polychaeta, (non-insect)
g13125.t1	ptg000139l	chromosome_24	5183923	5203540	XP_049880151.1	Galleria mellonella	Lepidoptera
g13127.t1	ptg000139l	chromosome_24	5228032	5229147	KAF2905170.1	Ignelater luminosus	Coleoptera
g13128.t1	ptg000139l	chromosome_24	5240870	5241987	GBP49112.1	Eumeta japonica	Lepidoptera
g13129.t1	ptg000139l	chromosome_24	5249048	5264417	XP_050671651.1	Galleria mellonella	Lepidoptera
g13130.t1	ptg000139l	chromosome_24	5268604	5270550	XP_031767914.2	Galleria mellonella	Lepidoptera
g13131.t1	ptg000139l	chromosome_24	5277069	5303037	GBP49768.1	Eumeta japonica	Lepidoptera
g13132.t1	ptg000139l	chromosome_24	5317409	5324548	CAH2005288.1	Acanthoscelides obtectus	Coleoptera
g13133.t1	ptg000139l	chromosome_24	5336624	5341824	CBM69275.1	Chelonus inanitus	Hymenoptera
g13134.t1	ptg000139l	chromosome_24	5351138	5364133	CBM69275.1	Chelonus inanitus	Hymenoptera
g13135.t1	ptg000139l	chromosome_24	5375741	5380934	CBM69275.1	Chelonus inanitus	Hymenoptera
g13136.t1	ptg000139l	chromosome_24	5393843	5397900	CAH2005288.1	Acanthoscelides obtectus	Coleoptera
g13137.t1	ptg000139l	chromosome_24	5411385	5416355	CBM69275.1	Chelonus inanitus	Hymenoptera
g13138.t1	ptg000139l	chromosome_24	5425215	5437258	CBM69275.1	Chelonus inanitus	Hymenoptera
g13139.t1	ptg000139l	chromosome_24	5446528	5457492	CBM69275.1	Chelonus inanitus	Hymenoptera
g13140.t1	ptg000139l	chromosome_24	5467983	5492359	KAG1946918.1	Pimephales promelas	class Holocephali, (non-insect)
g13145.t1	ptg000139l	chromosome_24	5690796	5695863	CAG9131207.1	Galleria mellonella	Lepidoptera
g13148.t1	ptg000139l	chromosome_24	5822108	5904646	CAH0597111.1	Chrysodeixis includens	Lepidoptera
g13156.t1	ptg000139l	chromosome_24	6307639	6314870	CAH2097350.1	Euphydryas editha	Lepidoptera
g13158.t1	ptg000139l	chromosome_24	6328347	6357022	XP_049879883.1	Galleria mellonella	Lepidoptera
g13160.t1	ptg000139l	chromosome_24	6376075	6379734	XP_028171574.1	Galleria mellonella	Lepidoptera
g13161.t1	ptg000139l	chromosome_24	6394596	6395753	KAF0696894.1	Aphis craccivora	Hemiptera
g13162.t1	ptg000139l	chromosome_24	6400769	6401680	CAB3226873.1	Arctia plantaginis	Lepidoptera
g13163.t1	ptg000139l	chromosome_24	6403307	6404410	GBP63801.1	Eumeta japonica	Lepidoptera
g13164.t1	ptg000139l	chromosome_24	6404798	6447606	XP_045447436.1	Melitaea cinxia	Lepidoptera
g13165.t1	ptg000139l	chromosome_24	6448109	6449223	XP_045781584.1	Galleria mellonella	Lepidoptera
g13166.t1	ptg000139l	chromosome_24	6453943	6455038	XP_045447436.1	Melitaea cinxia	Lepidoptera
g13167.t1	ptg000139l	chromosome_24	6469407	6470126	XP_045781584.1	Galleria mellonella	Lepidoptera
g13168.t1	ptg000139l	chromosome_24	6475016	6476110	CAH0717104.1	Brenthis ino	Lepidoptera
g13169.t1	ptg000139l	chromosome_24	6494106	6495196	XP_045447436.1	Melitaea cinxia	Lepidoptera
g1317.t1	ptg000022l	chromosome_8	26072186	26085646	CAH2108474.1	Euphydryas editha	Lepidoptera
g13170.t1	ptg000139l	chromosome_24	6508405	6510006	CAG5006003.1	Parnassius apollo	Lepidoptera
g13171.t1	ptg000139l	chromosome_24	6514916	6521059	XP_045447436.1	Melitaea cinxia	Lepidoptera
g13172.t1	ptg000139l	chromosome_24	6534758	6536302	CAG5006003.1	Parnassius apollo	Lepidoptera
g13173.t1	ptg000139l	chromosome_24	6541097	6542189	XP_045447436.1	Melitaea cinxia	Lepidoptera
g13174.t1	ptg000139l	chromosome_24	6542238	6555376	CAG5006003.1	Parnassius apollo	Lepidoptera
g13175.t1	ptg000139l	chromosome_24	6555879	6556993	XP_045781584.1	Galleria mellonella	Lepidoptera
g13177.t1	ptg000139l	chromosome_24	6561720	6562815	XP_045447436.1	Melitaea cinxia	Lepidoptera
g13178.t1	ptg000139l	chromosome_24	6577678	6592208	XP_045447436.1	Melitaea cinxia	Lepidoptera
g13179.t1	ptg000139l	chromosome_24	6597084	6598179	XP_045447436.1	Melitaea cinxia	Lepidoptera
g13180.t1	ptg000139l	chromosome_24	6613141	6614224	XP_045447436.1	Melitaea cinxia	Lepidoptera
g13181.t1	ptg000139l	chromosome_24	6635442	6637398	XP_045500041.1	Galleria mellonella	Lepidoptera
g13181.t2	ptg000139l	chromosome_24	6635442	6637398	XP_050676211.1	Galleria mellonella	Lepidoptera
g13182.t1	ptg000139l	chromosome_24	6638346	6638621	XP_046971040.1	Galleria mellonella	Lepidoptera
g13183.t1	ptg000139l	chromosome_24	6650996	6666165	CAB3241822.1	Arctia plantaginis	Lepidoptera
g13184.t1	ptg000139l	chromosome_24	6668343	6669206	XP_025835433.1	Agrilus planipennis	Coleoptera
g13185.t1	ptg000139l	chromosome_24	6669761	6670132	XP_045466565.1	Harmonia axyridis	Lepidoptera
g13186.t1	ptg000139l	chromosome_24	6670468	6676607	XP_018574116.1	Anoplophora glabripennis	Coleoptera
g13187.t1	ptg000139l	chromosome_24	6679647	6680680	CAH2097657.1	Euphydryas editha	Lepidoptera
g13188.t1	ptg000139l	chromosome_24	6683010	6686227	GBP31298.1	Eumeta japonica	Lepidoptera
g13189.t1	ptg000139l	chromosome_24	6694804	6696931	XP_045764722.1	Galleria mellonella	Lepidoptera
g13190.t1	ptg000139l	chromosome_24	6697026	6698287	CAF4945962.1	Pieris macdunnoughi	Lepidoptera
g13191.t1	ptg000139l	chromosome_24	6702288	6702701	XP_013186432.1	Galleria mellonella	Lepidoptera
g13192.t1	ptg000139l	chromosome_24	6709275	6715640	CAH2086077.1	Euphydryas editha	Lepidoptera
g13193.t1	ptg000139l	chromosome_24	6715754	6716419	XP_026323303.1	Galleria mellonella	Lepidoptera
g13195.t1	ptg000139l	chromosome_24	6734739	6736055	XP_052739730.1	Galleria mellonella	Lepidoptera
g13195.t2	ptg000139l	chromosome_24	6734739	6736336	XP_052739730.1	Galleria mellonella	Lepidoptera
g13195.t3	ptg000139l	chromosome_24	6735218	6736336	XP_052739730.1	Galleria mellonella	Lepidoptera
g13196.t1	ptg000139l	chromosome_24	6737302	6737601	CAG5013943.1	Parnassius apollo	Lepidoptera
g13197.t1	ptg000139l	chromosome_24	6737693	6738271	CAG5046361.1	Parnassius apollo	Lepidoptera
g13198.t1	ptg000139l	chromosome_24	6738467	6738778	CAG4969811.1	Parnassius apollo	Lepidoptera
g13199.t1	ptg000139l	chromosome_24	6740597	6740824	XP_045449501.1	Melitaea cinxia	Lepidoptera
g1320.t1	ptg000022l	chromosome_8	26190440	26196234	XP_023938677.1	Galleria mellonella	Lepidoptera
g13200.t1	ptg000139l	chromosome_24	6742308	6743656	CAF4755579.1	Pieris macdunnoughi	Lepidoptera
g13201.t1	ptg000139l	chromosome_24	6743810	6745866	CAF4755579.1	Pieris macdunnoughi	Lepidoptera
g13202.t1	ptg000139l	chromosome_24	6757568	6757996	GBP88980.1	Eumeta japonica	Lepidoptera
g13202.t2	ptg000139l	chromosome_24	6757568	6758020	GBP88980.1	Eumeta japonica	Lepidoptera
g13203.t1	ptg000139l	chromosome_24	6770262	6771575	CAG4995602.1	Parnassius apollo	Lepidoptera
g13204.t1	ptg000139l	chromosome_24	6773213	6775369	KAF9411107.1	Spodoptera exigua	Lepidoptera
g13208.t1	ptg000139l	chromosome_24	6784147	6787255	CAB3240880.1	Arctia plantaginis	Lepidoptera
g1321.t1	ptg000022l	chromosome_8	26199737	26200177	ACY82357.1	Thitarodes pui	Lepidoptera
g13217.t1	ptg000139l	chromosome_24	6793592	6795277	KAG7196382.1	Ampulex compressa	Hymenoptera
g13218.t1	ptg000139l	chromosome_24	6795339	6796826	XP_028163725.1	Galleria mellonella	Lepidoptera
g1322.t1	ptg000022l	chromosome_8	26203177	26207263	ACY82357.1	Thitarodes pui	Lepidoptera
g13222.t1	ptg000139l	chromosome_24	6822348	6831784	pir|T18197|	Mus musculus	Thysanoptera
g13223.t1	ptg000139l	chromosome_24	6831864	6834709	XP_050497930.1	Diabrotica virgifera	Coleoptera
g13224.t1	ptg000139l	chromosome_24	6834796	6836400	KAI5752692.1	Diaphorina citri	Hemiptera
g13225.t1	ptg000139l	chromosome_24	6851392	6851642	XP_022827493.1	Spodoptera litura	Lepidoptera
g13226.t1	ptg000139l	chromosome_24	6851920	6854297	RVE40851.1	Chilo suppressalis	Lepidoptera
g13227.t1	ptg000139l	chromosome_24	6857635	6859571	XP_045445788.1	Melitaea cinxia	Lepidoptera
g13228.t1	ptg000139l	chromosome_24	6859647	6859856	CAH2243226.1	Pararge aegeria	Lepidoptera
g1323.t1	ptg000022l	chromosome_8	26226989	26244162	ACY82357.1	Thitarodes pui	Lepidoptera
g13230.t1	ptg000139l	chromosome_24	6871929	6873817	XP_039745926.1	Pararge aegeria	Lepidoptera
g13232.t1	ptg000139l	chromosome_24	6930399	6930686	XP_026746698.1	Galleria mellonella	Lepidoptera
g13233.t1	ptg000139l	chromosome_24	6951923	7027723	KAJ0171492.1	Dendrolimus kikuchii	Lepidoptera
g13234.t1	ptg000139l	chromosome_24	7054049	7071558	CAG9131486.1	Galleria mellonella	Lepidoptera
g13235.t1	ptg000139l	chromosome_24	7075020	7096112	XP_013144852.1	Papilio polytes	Lepidoptera
g1324.t1	ptg000022l	chromosome_8	26303562	26309459	ACY82357.1	Thitarodes pui	Lepidoptera
g1325.t1	ptg000022l	chromosome_8	26320261	26328253	ACY82357.1	Thitarodes pui	Lepidoptera
g13252.t1	ptg000139l	chromosome_24	7321042	7345960	XP_037298112.1	Galleria mellonella	Lepidoptera
g1326.t1	ptg000022l	chromosome_8	26357985	26365753	CAD7089981.1	Hermetia illucens	Diptera
g1327.t1	ptg000022l	chromosome_8	26366172	26366621	KAF2896198.1	Ignelater luminosus	Coleoptera
g1327.t2	ptg000022l	chromosome_8	26367147	26367968	CAH2101982.1	Euphydryas editha	Lepidoptera
g1327.t3	ptg000022l	chromosome_8	26366172	26367968	CAH2101982.1	Euphydryas editha	Lepidoptera
g1327.t4	ptg000022l	chromosome_8	26366172	26366993	KAF2895482.1	Ignelater luminosus	Coleoptera
g13270.t1	ptg000139l	chromosome_24	7477943	7481517	KPJ00698.1	Galleria mellonella	Lepidoptera
g13275.t1	ptg000139l	chromosome_24	7545791	7555455	KAI8432848.1	Choristoneura fumiferana	Lepidoptera
g13278.t1	ptg000139l	chromosome_24	7770960	7772321	CAH1958524.1	Acanthoscelides obtectus	Coleoptera
g13279.t1	ptg000139l	chromosome_24	7772475	7773125	CAH1985659.1	Acanthoscelides obtectus	Coleoptera
g1328.t1	ptg000022l	chromosome_8	26375338	26386388	QMX41383.1	Dioryctria abietella	Lepidoptera
g13285.t1	ptg000139l	chromosome_24	8052201	8076039	XP_039750985.1	Pararge aegeria	Lepidoptera
g13286.t1	ptg000139l	chromosome_24	8093814	8106832	PZC72232.1	Galleria mellonella	Lepidoptera
g13291.t1	ptg000139l	chromosome_24	8592788	8606107	CAB3255193.1	Arctia plantaginis	Lepidoptera
g13292.t1	ptg000139l	chromosome_24	8665361	8672804	KAF9423389.1	Spodoptera exigua	Lepidoptera
g13295.t1	ptg000139l	chromosome_24	8888807	8928244	KAI8432843.1	Choristoneura fumiferana	Lepidoptera
g13296.t1	ptg000139l	chromosome_24	8947365	8954492	XP_035452350.2	Galleria mellonella	Lepidoptera
g13297.t1	ptg000139l	chromosome_24	8962353	8990310	XP_046973613.1	Galleria mellonella	Lepidoptera
g13298.t1	ptg000139l	chromosome_24	8995432	9008295	XP_026750443.1	Galleria mellonella	Lepidoptera
g13299.t1	ptg000139l	chromosome_24	9045026	9048849	XP_048001196.1	Galleria mellonella	Lepidoptera
g1330.t1	ptg000022l	chromosome_8	26455302	26461695	NP_001036971.1	Galleria mellonella	Lepidoptera
g13301.t1	ptg000139l	chromosome_24	9087679	9114381	KAG6451517.1	Galleria mellonella	Lepidoptera
g1331.t1	ptg000022l	chromosome_8	26461949	26462323	CAH0720537.1	Brenthis ino	Lepidoptera
g1332.t1	ptg000022l	chromosome_8	26496276	26511315	XP_011553729.2	Galleria mellonella	Lepidoptera
g13326.t1	ptg000139l	chromosome_24	9671116	9672930	CAB3226873.1	Arctia plantaginis	Lepidoptera
g13326.t2	ptg000139l	chromosome_24	9671116	9672930	CAB3226873.1	Arctia plantaginis	Lepidoptera
g13327.t1	ptg000139l	chromosome_24	9684457	9691979	XP_028168705.1	Galleria mellonella	Lepidoptera
g13328.t1	ptg000139l	chromosome_24	9725594	9755547	AID66698.1	Agrotis segetum	Lepidoptera
g13329.t1	ptg000139l	chromosome_24	9777311	9812462	CAB3229410.1	Arctia plantaginis	Lepidoptera
g1333.t1	ptg000022l	chromosome_8	26613949	26622575	ACY82357.1	Thitarodes pui	Lepidoptera
g13330.t1	ptg000139l	chromosome_24	9817711	9861212	CAH2097487.1	Euphydryas editha	Lepidoptera
g13331.t1	ptg000139l	chromosome_24	9862217	9892902	KAJ0181152.1	Dendrolimus kikuchii	Lepidoptera
g13332.t1	ptg000139l	chromosome_24	9898481	9933388	XP_045761530.1	Maniola jurtina	Lepidoptera
g13333.t1	ptg000139l	chromosome_24	9937313	9938182	XP_034824888.1	Maniola hyperantus	Lepidoptera
g13334.t1	ptg000139l	chromosome_24	9950882	9951742	XP_045761530.1	Maniola jurtina	Lepidoptera
g13335.t1	ptg000139l	chromosome_24	9969996	9970910	XP_034830940.1	Maniola hyperantus	Lepidoptera
g13337.t1	ptg000139l	chromosome_24	9978552	9979418	XP_046961488.1	Vanessa cardui	Lepidoptera
g13338.t1	ptg000139l	chromosome_24	9994664	9995530	XP_034830940.1	Maniola hyperantus	Lepidoptera
g13339.t1	ptg000139l	chromosome_24	10000203	10000778	KYN44941.1	Trachymyrmex septentrionalis	Hymenoptera
g1334.t1	ptg000022l	chromosome_8	26623375	26624805	XP_049694743.1	Galleria mellonella	Lepidoptera
g1334.t2	ptg000022l	chromosome_8	26623375	26624805	XP_052749762.1	Galleria mellonella	Lepidoptera
g13340.t1	ptg000139l	chromosome_24	10001054	10030099	XP_047035410.1	Galleria mellonella	Lepidoptera
g13341.t1	ptg000139l	chromosome_24	10044949	10081715	KAJ0171303.1	Dendrolimus kikuchii	Lepidoptera
g13342.t1	ptg000139l	chromosome_24	10121023	10137457	XP_013191626.1	Galleria mellonella	Lepidoptera
g13343.t1	ptg000139l	chromosome_24	10146785	10165994	CAB3249051.1	Arctia plantaginis	Lepidoptera
g13344.t1	ptg000139l	chromosome_24	10211767	10256544	KAJ0171301.1	Dendrolimus kikuchii	Lepidoptera
g13346.t1	ptg000139l	chromosome_24	10276408	10285257	CAH0686811.1	Chilo suppressalis	Lepidoptera
g13347.t1	ptg000139l	chromosome_24	10481444	10502665	XP_047035765.1	Galleria mellonella	Lepidoptera
g1335.t1	ptg000022l	chromosome_8	26624873	26625310	XP_052750260.1	Galleria mellonella	Lepidoptera
g13352.t1	ptg000139l	chromosome_24	10644099	10649007	ANS59098.1	Thitarodes armoricanus	Lepidoptera
g13354.t1	ptg000139l	chromosome_24	10737383	10745040	RZF32905.1	Laodelphax striatellus	Hemiptera
g13357.t1	ptg000139l	chromosome_24	10909611	10936816	XP_039746948.1	Pararge aegeria	Lepidoptera
g13360.t1	ptg000139l	chromosome_24	11084822	11087920	KAJ2938920.1	Tuta absoluta	Lepidoptera
g13361.t1	ptg000139l	chromosome_24	11102422	11110911	KAI5635300.1	Phthorimaea operculella	Lepidoptera
g13373.t1	ptg000139l	chromosome_24	11534043	11578962	CAG9131257.1	Galleria mellonella	Lepidoptera
g13378.t1	ptg000139l	chromosome_24	11630412	11646592	XP_004926042.1	Galleria mellonella	Lepidoptera
g1338.t1	ptg000022l	chromosome_8	26705546	26713498	ACY82357.1	Thitarodes pui	Lepidoptera
g13380.t1	ptg000139l	chromosome_24	11711497	11727648	XP_052759246.1	Galleria mellonella	Lepidoptera
g13381.t1	ptg000139l	chromosome_24	11756366	11767420	XP_045535045.1	Galleria mellonella	Lepidoptera
g13383.t1	ptg000139l	chromosome_24	11819791	11820783	XP_049878478.1	Galleria mellonella	Lepidoptera
g13384.t1	ptg000139l	chromosome_24	11873331	11873775	KMQ93995.1	Lasius niger	Hymenoptera
g13385.t1	ptg000139l	chromosome_24	11969898	11980255	AQY54442.1	Hepialus xiaojinensis	Lepidoptera
g13386.t1	ptg000139l	chromosome_24	12085867	12091454	XP_048484316.1	Galleria mellonella	Lepidoptera
g13388.t1	ptg000139l	chromosome_24	12092443	12096344	KAJ2938934.1	Tuta absoluta	Lepidoptera
g13389.t1	ptg000139l	chromosome_24	12113399	12113870	CAH2108844.1	Euphydryas editha	Lepidoptera
g1339.t1	ptg000022l	chromosome_8	26751379	26752533	UPX08835.1	Hepialus xiaojinensis	Lepidoptera
g13390.t1	ptg000139l	chromosome_24	12333166	12333429	PZC86275.1	Galleria mellonella	Lepidoptera
g13391.t1	ptg000139l	chromosome_24	12357965	12358228	PZC86275.1	Galleria mellonella	Lepidoptera
g13392.t1	ptg000139l	chromosome_24	12415590	12415970	KAH0534606.1	Cotesia glomerata	Hymenoptera
g13393.t1	ptg000139l	chromosome_24	12418210	12418764	KAH9642118.1	Spodoptera exigua	Lepidoptera
g13393.t2	ptg000139l	chromosome_24	12416516	12417880	KAH9642118.1	Spodoptera exigua	Lepidoptera
g13393.t3	ptg000139l	chromosome_24	12416516	12418764	KAH9642118.1	Spodoptera exigua	Lepidoptera
g13394.t1	ptg000139l	chromosome_24	12418794	12420370	XP_044595414.1	Cotesia glomerata	Hymenoptera
g13395.t1	ptg000139l	chromosome_24	12514212	12514821	CAH0729732.1	Brenthis ino	Lepidoptera
g13396.t1	ptg000139l	chromosome_24	12634198	12637968	KAH9636288.1	Spodoptera exigua	Lepidoptera
g13398.t1	ptg000139l	chromosome_24	12682896	12683223	QCE14244.1	Vigna unguiculata	Trimera, (non-insect)
g13399.t1	ptg000139l	chromosome_24	12683314	12685277	CAH0715176.1	Brenthis ino	Lepidoptera
g134.t1	ptg000072l	chromosome_11	3523143	3523415	CAH2105818.1	Euphydryas editha	Lepidoptera
g1340.t1	ptg000022l	chromosome_8	26762474	26764453	UPX08834.1	Hepialus xiaojinensis	Lepidoptera
g13400.t3	ptg000139l	chromosome_24	12683994	12685090	GBP96667.1	Eumeta japonica	Lepidoptera
g13400.t4	ptg000139l	chromosome_24	12683994	12685729	GBP96667.1	Eumeta japonica	Lepidoptera
g13401.t1	ptg000139l	chromosome_24	12685780	12686220	GFT34480.1	Nephila pilipes	class Polychaeta, (non-insect)
g13402.t1	ptg000139l	chromosome_24	12686495	12688927	KAJ0171855.1	Dendrolimus kikuchii	Lepidoptera
g13403.t1	ptg000028l	chromosome_3	128996	129464	CAH2093189.1	Euphydryas editha	Lepidoptera
g13403.t2	ptg000028l	chromosome_3	128996	129818	CAH2093189.1	Euphydryas editha	Lepidoptera
g13406.t1	ptg000028l	chromosome_3	558023	558358	CAG4960658.1	Parnassius apollo	Lepidoptera
g13407.t1	ptg000028l	chromosome_3	558430	559404	CAG4960658.1	Parnassius apollo	Lepidoptera
g13407.t2	ptg000028l	chromosome_3	558703	559404	CAG5016121.1	Parnassius apollo	Lepidoptera
g13409.t1	ptg000028l	chromosome_3	602685	602936	CAF4882594.1	Pieris macdunnoughi	Lepidoptera
g1341.t1	ptg000022l	chromosome_8	26799570	26801830	UPX08835.1	Hepialus xiaojinensis	Lepidoptera
g13410.t1	ptg000028l	chromosome_3	639471	640263	KAF9406915.1	Spodoptera exigua	Lepidoptera
g13412.t1	ptg000028l	chromosome_3	703257	705424	XP_022815233.1	Spodoptera litura	Lepidoptera
g13413.t1	ptg000028l	chromosome_3	1050707	1051423	KAI5636520.1	Phthorimaea operculella	Lepidoptera
g13414.t1	ptg000028l	chromosome_3	1051852	1053633	XP_045453540.1	Melitaea cinxia	Lepidoptera
g13414.t2	ptg000028l	chromosome_3	1051852	1052240	XP_028156335.1	Galleria mellonella	Lepidoptera
g13414.t3	ptg000028l	chromosome_3	1051852	1057623	XP_028156335.1	Galleria mellonella	Lepidoptera
g13415.t1	ptg000028l	chromosome_3	1167345	1169501	KAF9411107.1	Spodoptera exigua	Lepidoptera
g13416.t1	ptg000028l	chromosome_3	1188199	1188699	CAH2105818.1	Euphydryas editha	Lepidoptera
g1342.t1	ptg000022l	chromosome_8	26809259	26809892	UPX08833.1	Hepialus xiaojinensis	Lepidoptera
g13421.t1	ptg000028l	chromosome_3	1966760	1977378	XP_021199641.1	Galleria mellonella	Lepidoptera
g13422.t1	ptg000028l	chromosome_3	2065079	2065794	XP_044262161.1	Tribolium madens	Coleoptera
g13428.t1	ptg000028l	chromosome_3	2947028	2957480	CAG4985226.1	Parnassius apollo	Lepidoptera
g13429.t1	ptg000028l	chromosome_3	3017535	3064477	RVE48402.1	Chilo suppressalis	Lepidoptera
g1343.t1	ptg000022l	chromosome_8	26817114	26817786	UPX08833.1	Hepialus xiaojinensis	Lepidoptera
g13430.t1	ptg000028l	chromosome_3	3068917	3100009	KAH9640647.1	Spodoptera exigua	Lepidoptera
g13431.t1	ptg000028l	chromosome_3	3102617	3194137	GBP17089.1	Eumeta japonica	Lepidoptera
g13432.t1	ptg000028l	chromosome_3	3212837	3213796	XP_037298304.1	Galleria mellonella	Lepidoptera
g13433.t1	ptg000028l	chromosome_3	3214385	3215782	CAH2208327.1	Pararge aegeria	Lepidoptera
g13434.t1	ptg000028l	chromosome_3	3215986	3217037	XP_039749246.1	Pararge aegeria	Lepidoptera
g13434.t2	ptg000028l	chromosome_3	3215986	3216472	XP_039749246.1	Pararge aegeria	Lepidoptera
g13435.t1	ptg000028l	chromosome_3	3245937	3292920	XP_052751654.1	Galleria mellonella	Lepidoptera
g13436.t1	ptg000028l	chromosome_3	3295378	3305489	XP_049865363.1	Galleria mellonella	Lepidoptera
g13437.t1	ptg000028l	chromosome_3	3311079	3312568	CAH1106954.1	Psylliodes chrysocephala	Coleoptera
g1344.t1	ptg000022l	chromosome_8	26825470	26826109	UPX08833.1	Hepialus xiaojinensis	Lepidoptera
g1345.t1	ptg000022l	chromosome_8	26847250	26847813	UPX08834.1	Hepialus xiaojinensis	Lepidoptera
g1346.t1	ptg000022l	chromosome_8	26851914	26852837	UPX08834.1	Hepialus xiaojinensis	Lepidoptera
g13464.t1	ptg000028l	chromosome_3	3619679	3621250	GBP17057.1	Eumeta japonica	Lepidoptera
g13466.t1	ptg000028l	chromosome_3	3623731	3629343	KPI91205.1	Galleria mellonella	Lepidoptera
g1347.t1	ptg000022l	chromosome_8	26856189	26861313	UPX08834.1	Hepialus xiaojinensis	Lepidoptera
g13470.t1	ptg000028l	chromosome_3	3653685	3661449	KAJ2950730.1	Tuta absoluta	Lepidoptera
g13475.t1	ptg000028l	chromosome_3	3669901	3670384	KAH9640636.1	Spodoptera exigua	Lepidoptera
g13476.t1	ptg000028l	chromosome_3	3679209	3711358	CAG5009650.1	Parnassius apollo	Lepidoptera
g13477.t1	ptg000028l	chromosome_3	3712867	3716590	XP_004927931.1	Galleria mellonella	Lepidoptera
g13478.t1	ptg000028l	chromosome_3	3719468	3764420	XP_047989221.1	Galleria mellonella	Lepidoptera
g13478.t2	ptg000028l	chromosome_3	3719468	3764420	XP_047989222.1	Galleria mellonella	Lepidoptera
g13479.t1	ptg000028l	chromosome_3	3767845	3768768	CAG9791873.1	Diatraea saccharalis	Lepidoptera
g1348.t1	ptg000022l	chromosome_8	26869302	26869717	UPX08834.1	Hepialus xiaojinensis	Lepidoptera
g13480.t1	ptg000028l	chromosome_3	3787985	3796013	RVE42020.1	Chilo suppressalis	Lepidoptera
g13481.t1	ptg000028l	chromosome_3	3809542	3823346	CAB3381608.1	Cloeon dipterum	Ephemeroptera
g13482.t1	ptg000028l	chromosome_3	3861634	3880666	XP_028171899.1	Galleria mellonella	Lepidoptera
g13483.t1	ptg000028l	chromosome_3	3904010	3926999	CAH2979542.1	Chilo suppressalis	Lepidoptera
g13484.t1	ptg000028l	chromosome_3	3935138	3937348	KAG7294772.1	Galleria mellonella	Lepidoptera
g13488.t1	ptg000028l	chromosome_3	3986698	4002718	KAG7305243.1	Galleria mellonella	Lepidoptera
g1349.t1	ptg000022l	chromosome_8	26873226	26876035	UPX08834.1	Hepialus xiaojinensis	Lepidoptera
g13490.t1	ptg000028l	chromosome_3	4015317	4025219	CAH2104967.1	Euphydryas editha	Lepidoptera
g13493.t1	ptg000028l	chromosome_3	4146118	4146405	CAH2108284.1	Euphydryas editha	Lepidoptera
g13496.t1	ptg000028l	chromosome_3	4299385	4299663	ABA55502.1	Heliothis virescens	Lepidoptera
g1350.t1	ptg000022l	chromosome_8	26880466	26880985	UPX08834.1	Hepialus xiaojinensis	Lepidoptera
g13500.t1	ptg000028l	chromosome_3	4563259	4572141	KAJ3657651.1	Zophobas morio	Coleoptera
g13501.t1	ptg000028l	chromosome_3	4580838	4587919	CAH0397299.1	Chilo suppressalis	Lepidoptera
g13502.t1	ptg000028l	chromosome_3	4593175	4597287	XP_013185485.1	Galleria mellonella	Lepidoptera
g13505.t1	ptg000028l	chromosome_3	4670971	4712423	KAI5641941.1	Phthorimaea operculella	Lepidoptera
g13506.t1	ptg000028l	chromosome_3	4735598	4788964	KAJ0179237.1	Dendrolimus kikuchii	Lepidoptera
g13507.t1	ptg000028l	chromosome_3	4793921	4807290	XP_034947227.1	Chelonus insularis	Hymenoptera
g13507.t2	ptg000028l	chromosome_3	4790461	4807290	XP_034947227.1	Chelonus insularis	Hymenoptera
g1351.t1	ptg000022l	chromosome_8	26884907	26885271	UPX08834.1	Hepialus xiaojinensis	Lepidoptera
g13512.t1	ptg000028l	chromosome_3	4868075	4868311	GBP96606.1	Eumeta japonica	Lepidoptera
g13516.t1	ptg000028l	chromosome_3	4995482	5032544	KAG6462512.1	Galleria mellonella	Lepidoptera
g13518.t1	ptg000028l	chromosome_3	5061295	5061978	GBP15649.1	Eumeta japonica	Lepidoptera
g13518.t2	ptg000028l	chromosome_3	5061295	5061750	CAG5023658.1	Parnassius apollo	Lepidoptera
g1352.t1	ptg000022l	chromosome_8	26889500	26889874	UPX08834.1	Hepialus xiaojinensis	Lepidoptera
g13521.t1	ptg000028l	chromosome_3	5112825	5127843	KAI5641936.1	Phthorimaea operculella	Lepidoptera
g13522.t1	ptg000028l	chromosome_3	5133515	5139844	GBP77500.1	Eumeta japonica	Lepidoptera
g1353.t1	ptg000022l	chromosome_8	26893759	26894167	UPX08834.1	Hepialus xiaojinensis	Lepidoptera
g13530.t1	ptg000028l	chromosome_3	5316036	5328540	XP_041972639.1	Galleria mellonella	Lepidoptera
g13533.t1	ptg000028l	chromosome_3	5358189	5379153	KAI5641934.1	Phthorimaea operculella	Lepidoptera
g13533.t2	ptg000028l	chromosome_3	5358189	5379153	KAI5641934.1	Phthorimaea operculella	Lepidoptera
g13534.t1	ptg000028l	chromosome_3	5383761	5387348	KAG6448049.1	Galleria mellonella	Lepidoptera
g13536.t1	ptg000028l	chromosome_3	5414171	5416472	CAG9563528.1	Danaus chrysippus	Lepidoptera
g1354.t1	ptg000022l	chromosome_8	26900033	26900398	UPX08834.1	Hepialus xiaojinensis	Lepidoptera
g13541.t1	ptg000028l	chromosome_3	5565814	5566188	CAG5023342.1	Parnassius apollo	Lepidoptera
g13542.t1	ptg000028l	chromosome_3	5634480	5651149	XP_013196070.1	Galleria mellonella	Lepidoptera
g13543.t1	ptg000028l	chromosome_3	5715856	5722696	XP_037040832.1	Bradysia coprophila	Diptera
g13544.t1	ptg000028l	chromosome_3	5754031	5754408	XP_046973826.1	Galleria mellonella	Lepidoptera
g13545.t1	ptg000028l	chromosome_3	5841363	5848309	KAF2878640.1	Ignelater luminosus	Coleoptera
g13546.t1	ptg000028l	chromosome_3	5863374	5898819	KAF2878640.1	Ignelater luminosus	Coleoptera
g13547.t1	ptg000028l	chromosome_3	5929101	5941032	KAF2878640.1	Ignelater luminosus	Coleoptera
g13548.t1	ptg000028l	chromosome_3	5956774	5978229	KAJ3633950.1	Tenebrio molitor	Coleoptera
g13549.t1	ptg000028l	chromosome_3	6011002	6032982	KAJ3655144.1	Zophobas morio	Coleoptera
g1355.t1	ptg000022l	chromosome_8	26906036	26906412	UPX08834.1	Hepialus xiaojinensis	Lepidoptera
g13550.t1	ptg000028l	chromosome_3	6135863	6144075	KAJ3661325.1	Zophobas morio	Coleoptera
g13551.t1	ptg000028l	chromosome_3	6190073	6190717	CAH2233888.1	Pararge aegeria	Lepidoptera
g13552.t1	ptg000028l	chromosome_3	6191038	6191322	XP_052749770.1	Galleria mellonella	Lepidoptera
g13553.t1	ptg000028l	chromosome_3	6195797	6213198	KAF5277780.1	Abscondita terminalis	Coleoptera
g13554.t1	ptg000028l	chromosome_3	6287886	6295165	KAF2878640.1	Ignelater luminosus	Coleoptera
g13555.t1	ptg000028l	chromosome_3	6370358	6385582	KAF5277780.1	Abscondita terminalis	Coleoptera
g13556.t1	ptg000028l	chromosome_3	6398654	6403424	XP_050337866.1	Bactrocera neohumeralis	Diptera
g13557.t1	ptg000028l	chromosome_3	6433238	6454834	XP_044266680.1	Tribolium madens	Coleoptera
g13558.t1	ptg000028l	chromosome_3	6506264	6512624	KAF2878640.1	Ignelater luminosus	Coleoptera
g13559.t1	ptg000028l	chromosome_3	6542138	6545455	KAF2878640.1	Ignelater luminosus	Coleoptera
g1356.t1	ptg000022l	chromosome_8	26926034	26926526	UPX08837.1	Hepialus xiaojinensis	Lepidoptera
g13560.t1	ptg000028l	chromosome_3	6592032	6599050	KAF2878640.1	Ignelater luminosus	Coleoptera
g13560.t2	ptg000028l	chromosome_3	6588613	6599050	KAF2878640.1	Ignelater luminosus	Coleoptera
g13561.t1	ptg000028l	chromosome_3	6642175	6658973	KAF5277780.1	Abscondita terminalis	Coleoptera
g13562.t1	ptg000028l	chromosome_3	6679774	6697395	KAJ0179224.1	Dendrolimus kikuchii	Lepidoptera
g13563.t1	ptg000028l	chromosome_3	6759563	6780288	KAJ3655144.1	Zophobas morio	Coleoptera
g13566.t1	ptg000028l	chromosome_3	6862476	6885960	KAF2900475.1	Ignelater luminosus	Coleoptera
g13567.t1	ptg000028l	chromosome_3	6978500	6978826	CAG4951060.1	Parnassius apollo	Lepidoptera
g13569.t1	ptg000028l	chromosome_3	6997521	7018574	XP_037821152.1	Lucilia sericata	Diptera
g1357.t1	ptg000022l	chromosome_8	26930396	26930890	UPX08837.1	Hepialus xiaojinensis	Lepidoptera
g13570.t1	ptg000028l	chromosome_3	7059200	7076613	KAJ0179224.1	Dendrolimus kikuchii	Lepidoptera
g13572.t1	ptg000028l	chromosome_3	7142196	7154052	KAB0797319.1	Photinus pyralis	Coleoptera
g13573.t1	ptg000028l	chromosome_3	7208822	7209622	KAI8427781.1	Choristoneura fumiferana	Lepidoptera
g13574.t1	ptg000028l	chromosome_3	7215939	7228475	XP_046687469.1	Homalodisca vitripennis	Hemiptera
g13576.t1	ptg000028l	chromosome_3	7228966	7229502	XP_026471559.1	Ctenocephalides felis	Siphonaptera
g13577.t1	ptg000028l	chromosome_3	7229738	7231945	AGO14420.1	Cotesia sesamiae	Hymenoptera
g13578.t1	ptg000028l	chromosome_3	7338166	7349296	XP_050362899.1	Nymphalis io	Lepidoptera
g13579.t1	ptg000028l	chromosome_3	7411605	7424524	RVE42601.1	Chilo suppressalis	Lepidoptera
g1358.t1	ptg000022l	chromosome_8	26934782	26935282	UPX08837.1	Hepialus xiaojinensis	Lepidoptera
g13580.t1	ptg000028l	chromosome_3	7432489	7432713	CAG5003124.1	Parnassius apollo	Lepidoptera
g13581.t1	ptg000028l	chromosome_3	7551555	7560829	CAD7588093.1	Timema genevievae	Phasmatoptera
g13582.t1	ptg000028l	chromosome_3	7569790	7575406	CAH1108900.1	Psylliodes chrysocephala	Coleoptera
g13583.t1	ptg000028l	chromosome_3	7605015	7619389	ETN67488.1	Anopheles darlingi	Diptera
g13584.t1	ptg000028l	chromosome_3	7637321	7646926	XP_052902068.1	Anopheles moucheti	Diptera
g13585.t1	ptg000028l	chromosome_3	7728488	7743331	CAH0550618.1	Brassicogethes aeneus	Coleoptera
g13587.t1	ptg000028l	chromosome_3	7854294	7888084	KAJ0179224.1	Dendrolimus kikuchii	Lepidoptera
g1359.t1	ptg000022l	chromosome_8	26939216	26939710	UPX08837.1	Hepialus xiaojinensis	Lepidoptera
g13591.t1	ptg000028l	chromosome_3	8114721	8117151	KAI5645151.1	Phthorimaea operculella	Lepidoptera
g13593.t1	ptg000028l	chromosome_3	8256273	8269548	GBP47471.1	Eumeta japonica	Lepidoptera
g136.t1	ptg000072l	chromosome_11	4014342	4014725	XP_013186435.1	Galleria mellonella	Lepidoptera
g1360.t1	ptg000022l	chromosome_8	26943585	26944085	UPX08837.1	Hepialus xiaojinensis	Lepidoptera
g13602.t1	ptg000028l	chromosome_3	8551125	8551517	GBP97961.1	Eumeta japonica	Lepidoptera
g13609.t1	ptg000028l	chromosome_3	8848867	8882632	QBA57449.1	Heortia vitessoides	Lepidoptera
g1361.t1	ptg000022l	chromosome_8	26948011	26948511	UPX08837.1	Hepialus xiaojinensis	Lepidoptera
g13610.t1	ptg000028l	chromosome_3	8894124	8894330	KOB74599.1	Operophtera brumata	Lepidoptera
g13611.t1	ptg000028l	chromosome_3	8895935	8907533	CAH2091807.1	Euphydryas editha	Lepidoptera
g13612.t1	ptg000028l	chromosome_3	8961236	8962048	XP_046674583.1	Homalodisca vitripennis	Hemiptera
g13612.t2	ptg000028l	chromosome_3	8961236	8962150	XP_046674583.1	Homalodisca vitripennis	Hemiptera
g13613.t1	ptg000028l	chromosome_3	8962367	8964229	CAH2083877.1	Euphydryas editha	Lepidoptera
g13614.t1	ptg000028l	chromosome_3	8964363	8965620	XP_046687469.1	Homalodisca vitripennis	Hemiptera
g13615.t1	ptg000028l	chromosome_3	9004220	9006728	KMQ93995.1	Lasius niger	Hymenoptera
g13616.t1	ptg000028l	chromosome_3	9014081	9027437	CAH2091807.1	Euphydryas editha	Lepidoptera
g13617.t1	ptg000028l	chromosome_3	9046056	9048092	AGO14420.1	Cotesia sesamiae	Hymenoptera
g13618.t1	ptg000028l	chromosome_3	9048138	9049055	XP_044578925.1	Cotesia glomerata	Hymenoptera
g13618.t2	ptg000028l	chromosome_3	9048138	9048815	XP_044578925.1	Cotesia glomerata	Hymenoptera
g13619.t1	ptg000028l	chromosome_3	9049189	9050362	XP_046687469.1	Homalodisca vitripennis	Hemiptera
g13619.t2	ptg000028l	chromosome_3	9049189	9050446	XP_046687469.1	Homalodisca vitripennis	Hemiptera
g1362.t1	ptg000022l	chromosome_8	26952460	26952951	UPX08837.1	Hepialus xiaojinensis	Lepidoptera
g13620.t1	ptg000028l	chromosome_3	9069490	9080937	XP_049865299.1	Galleria mellonella	Lepidoptera
g13622.t1	ptg000028l	chromosome_3	9171052	9180087	CAH0629049.1	Chrysodeixis includens	Lepidoptera
g13623.t1	ptg000028l	chromosome_3	9183290	9188575	KAJ0179225.1	Dendrolimus kikuchii	Lepidoptera
g13624.t1	ptg000028l	chromosome_3	9211915	9214095	XP_047545661.1	Galleria mellonella	Lepidoptera
g13625.t1	ptg000028l	chromosome_3	9239369	9242033	XP_049864898.1	Galleria mellonella	Lepidoptera
g13626.t1	ptg000028l	chromosome_3	9247891	9298873	XP_013161738.1	Galleria mellonella	Lepidoptera
g1363.t1	ptg000022l	chromosome_8	26957095	26957595	UPX08837.1	Hepialus xiaojinensis	Lepidoptera
g1364.t1	ptg000022l	chromosome_8	26961603	26962235	UPX08837.1	Hepialus xiaojinensis	Lepidoptera
g1365.t1	ptg000022l	chromosome_8	26975987	26976471	UPX08837.1	Hepialus xiaojinensis	Lepidoptera
g13659.t1	ptg000028l	chromosome_3	9857459	9902704	XP_030023006.1	Galleria mellonella	Lepidoptera
g1366.t1	ptg000022l	chromosome_8	27001407	27002747	UPX08836.1	Hepialus xiaojinensis	Lepidoptera
g13660.t1	ptg000028l	chromosome_3	9903013	9905269	XP_028028480.1	Bombyx mandarina	Lepidoptera
g13661.t1	ptg000028l	chromosome_3	9905978	9951361	XP_046978695.1	Galleria mellonella	Lepidoptera
g13662.t1	ptg000028l	chromosome_3	9986668	9998926	KAG7305323.1	Galleria mellonella	Lepidoptera
g13665.t1	ptg000028l	chromosome_3	10055048	10060347	XP_037967909.2	Galleria mellonella	Lepidoptera
g13666.t1	ptg000028l	chromosome_3	10065713	10070622	GBP06931.1	Eumeta japonica	Lepidoptera
g13667.t1	ptg000028l	chromosome_3	10074915	10100969	RVE45078.1	Chilo suppressalis	Lepidoptera
g13668.t1	ptg000028l	chromosome_3	10118766	10124292	XP_046978527.1	Galleria mellonella	Lepidoptera
g1367.t1	ptg000022l	chromosome_8	27009042	27012434	UPX08836.1	Hepialus xiaojinensis	Lepidoptera
g13671.t1	ptg000028l	chromosome_3	10131263	10137900	KOB74134.1	Operophtera brumata	Lepidoptera
g13672.t1	ptg000028l	chromosome_3	10200680	10202639	CAG9091204.1	Galleria mellonella	Lepidoptera
g13673.t1	ptg000028l	chromosome_3	10220703	10221812	XP_038213628.1	Zerene cesonia	Lepidoptera
g13674.t1	ptg000028l	chromosome_3	10234261	10235376	CAH0669143.1	Spodoptera exigua	Lepidoptera
g13675.t1	ptg000028l	chromosome_3	10235950	10274695	CAB3228494.1	Arctia plantaginis	Lepidoptera
g13677.t1	ptg000028l	chromosome_3	10309010	10311770	GBP06912.1	Eumeta japonica	Lepidoptera
g1368.t1	ptg000022l	chromosome_8	27021142	27021621	UPX08837.1	Hepialus xiaojinensis	Lepidoptera
g13680.t1	ptg000028l	chromosome_3	11057544	11060751	CAH1995856.1	Acanthoscelides obtectus	Coleoptera
g13681.t1	ptg000028l	chromosome_3	11061098	11061517	XP_035442700.2	Galleria mellonella	Lepidoptera
g13685.t1	ptg000028l	chromosome_3	11772182	11780205	KPJ01905.1	Galleria mellonella	Lepidoptera
g13686.t1	ptg000028l	chromosome_3	11782816	11784061	XP_013199033.1	Galleria mellonella	Lepidoptera
g13687.t1	ptg000028l	chromosome_3	11784323	11799360	XP_050672779.1	Galleria mellonella	Lepidoptera
g13688.t1	ptg000028l	chromosome_3	11804654	11815803	AJN91187.1	Cnaphalocrocis medinalis	Lepidoptera
g1369.t1	ptg000022l	chromosome_8	27047833	27048759	UPX08836.1	Hepialus xiaojinensis	Lepidoptera
g1370.t1	ptg000022l	chromosome_8	27054534	27057465	UPX08836.1	Hepialus xiaojinensis	Lepidoptera
g13703.t1	ptg000028l	chromosome_3	12203321	12205302	KAH9631337.1	Spodoptera exigua	Lepidoptera
g13709.t1	ptg000028l	chromosome_3	12267084	12276656	CAH0397529.1	Chilo suppressalis	Lepidoptera
g1371.t1	ptg000022l	chromosome_8	27147302	27152976	XP_039762291.1	Pararge aegeria	Lepidoptera
g13710.t1	ptg000028l	chromosome_3	12299292	12324566	XP_049864890.1	Galleria mellonella	Lepidoptera
g13713.t1	ptg000028l	chromosome_3	12403760	12434031	XP_028177441.1	Galleria mellonella	Lepidoptera
g13715.t1	ptg000028l	chromosome_3	12476137	12478041	XP_046978782.1	Galleria mellonella	Lepidoptera
g13716.t1	ptg000028l	chromosome_3	12484640	12486658	RVE42534.1	Chilo suppressalis	Lepidoptera
g13719.t1	ptg000028l	chromosome_3	12612194	12612696	KAG8306994.1	Homalodisca vitripennis	Hemiptera
g13720.t1	ptg000028l	chromosome_3	12644198	12686543	XP_035899334.1	Anopheles stephensi	Diptera
g13721.t1	ptg000028l	chromosome_3	12723509	12725416	KAF9794002.1	Galleria mellonella	Lepidoptera
g13723.t1	ptg000028l	chromosome_3	12729219	12734913	CAH2979192.1	Chilo suppressalis	Lepidoptera
g13724.t1	ptg000028l	chromosome_3	12741685	12743237	CAH2979173.1	Chilo suppressalis	Lepidoptera
g13724.t2	ptg000028l	chromosome_3	12741685	12743525	CAH2979173.1	Chilo suppressalis	Lepidoptera
g13727.t1	ptg000028l	chromosome_3	12756747	12758414	XP_023709218.1	Cryptotermes secundus	Blattodea
g13728.t1	ptg000028l	chromosome_3	12798648	12800330	XP_037029760.1	Bradysia coprophila	Diptera
g13730.t1	ptg000028l	chromosome_3	12854030	12855697	XP_037029760.1	Bradysia coprophila	Diptera
g13731.t1	ptg000028l	chromosome_3	12896714	12897886	XP_037048416.1	Bradysia coprophila	Diptera
g13732.t1	ptg000028l	chromosome_3	12934530	12936176	XP_037029760.1	Bradysia coprophila	Diptera
g13735.t1	ptg000028l	chromosome_3	13073018	13074670	XP_037029760.1	Bradysia coprophila	Diptera
g13736.t1	ptg000028l	chromosome_3	13084132	13085799	KDR22929.1	Zootermopsis nevadensis	Blattodea
g13738.t1	ptg000028l	chromosome_3	13146586	13148235	XP_037907768.1	Hermetia illucens	Diptera
g13739.t1	ptg000028l	chromosome_3	13153691	13155340	XP_026471833.1	Ctenocephalides felis	Siphonaptera
g13740.t1	ptg000028l	chromosome_3	13169186	13170835	XP_037029760.1	Bradysia coprophila	Diptera
g13741.t1	ptg000028l	chromosome_3	13201592	13203247	XP_037907768.1	Hermetia illucens	Diptera
g13742.t1	ptg000028l	chromosome_3	13221909	13223639	XP_037907768.1	Hermetia illucens	Diptera
g13743.t1	ptg000028l	chromosome_3	13263782	13264654	XP_039752852.1	Pararge aegeria	Lepidoptera
g13743.t2	ptg000028l	chromosome_3	13263638	13264654	XP_039752852.1	Pararge aegeria	Lepidoptera
g13745.t1	ptg000028l	chromosome_3	13278957	13280600	XP_041980413.1	Galleria mellonella	Lepidoptera
g13746.t1	ptg000028l	chromosome_3	13314434	13316059	XP_026667654.1	Ceratina calcarata	Hymenoptera
g13747.t1	ptg000028l	chromosome_3	13340914	13342599	XP_033200881.1	Bombus vancouverensis	Hymenoptera
g13748.t1	ptg000028l	chromosome_3	13366823	13368466	XP_034183788.1	Osmia lignaria	Hymenoptera
g13750.t1	ptg000028l	chromosome_3	13378819	13384713	XP_026471833.1	Ctenocephalides felis	Siphonaptera
g13751.t1	ptg000028l	chromosome_3	13397914	13399515	XP_050446749.1	Cataglyphis hispanica	Hymenoptera
g13752.t1	ptg000028l	chromosome_3	13434561	13436186	XP_021942801.1	Zootermopsis nevadensis	Blattodea
g13754.t1	ptg000028l	chromosome_3	13481593	13483212	XP_043784175.1	Apis laboriosa	Hymenoptera
g13755.t1	ptg000028l	chromosome_3	13496846	13497118	KAJ2943625.1	Tuta absoluta	Lepidoptera
g13758.t1	ptg000028l	chromosome_3	13511475	13512914	GBP95672.1	Eumeta japonica	Lepidoptera
g13759.t1	ptg000028l	chromosome_3	13512959	13513381	BAD82946.1	Galleria mellonella	Lepidoptera
g13760.t1	ptg000028l	chromosome_3	13525506	13527131	PNF42898.1	Cryptotermes secundus	Blattodea
g13761.t1	ptg000028l	chromosome_3	13538896	13540530	XP_029661844.1	Formica exsecta	Hymenoptera
g13762.t1	ptg000028l	chromosome_3	13552264	13558018	XP_045459853.1	Melitaea cinxia	Lepidoptera
g13763.t1	ptg000028l	chromosome_3	13559039	13563840	XP_026747473.1	Galleria mellonella	Lepidoptera
g13764.t1	ptg000028l	chromosome_3	13564395	13589278	RVE52264.1	Chilo suppressalis	Lepidoptera
g13765.t1	ptg000028l	chromosome_3	13600910	13630311	ATJ44486.1	Galleria mellonella	Lepidoptera
g13766.t1	ptg000028l	chromosome_3	13655419	13680137	XP_045459832.1	Melitaea cinxia	Lepidoptera
g13767.t1	ptg000028l	chromosome_3	13685859	13705604	KPJ01997.1	Galleria mellonella	Lepidoptera
g13775.t1	ptg000028l	chromosome_3	13835157	13837288	XP_023216823.1	Centruroides sculpturatus	Coleoptera
g13779.t1	ptg000028l	chromosome_3	13912776	13922550	XP_047111362.1	Schistocerca piceifrons	Orthoptera
g13780.t1	ptg000028l	chromosome_3	13926373	13927308	XP_013184157.1	Galleria mellonella	Lepidoptera
g13781.t1	ptg000028l	chromosome_3	13930957	13931895	KAJ0172155.1	Dendrolimus kikuchii	Lepidoptera
g13782.t1	ptg000028l	chromosome_3	13934864	13935790	XP_013184157.1	Galleria mellonella	Lepidoptera
g13802.t1	ptg000028l	chromosome_3	14172253	14173733	XP_047989511.1	Galleria mellonella	Lepidoptera
g13804.t1	ptg000028l	chromosome_3	14179251	14224954	XP_013185690.1	Galleria mellonella	Lepidoptera
g13805.t1	ptg000028l	chromosome_3	14237299	14245057	CAG5019087.1	Parnassius apollo	Lepidoptera
g13806.t1	ptg000028l	chromosome_3	14246548	14274613	XP_049865226.1	Galleria mellonella	Lepidoptera
g13810.t1	ptg000028l	chromosome_3	14497296	14505314	XP_049865547.1	Galleria mellonella	Lepidoptera
g13811.t1	ptg000028l	chromosome_3	14509851	14522646	CAG9791968.1	Diatraea saccharalis	Lepidoptera
g13812.t1	ptg000028l	chromosome_3	14523992	14538055	XP_049865661.1	Galleria mellonella	Lepidoptera
g13813.t1	ptg000028l	chromosome_3	14545705	14547276	CAG5005928.1	Parnassius apollo	Lepidoptera
g13821.t1	ptg000028l	chromosome_3	15508588	15537143	XP_028156335.1	Galleria mellonella	Lepidoptera
g13824.t1	ptg000028l	chromosome_3	15558312	15558722	CAB3220087.1	Arctia plantaginis	Lepidoptera
g1383.t1	ptg000022l	chromosome_8	28012656	28033723	XP_026480498.1	Ctenocephalides felis	Siphonaptera
g13834.t1	ptg000028l	chromosome_3	16033138	16061907	OWR42495.1	Galleria mellonella	Lepidoptera
g13835.t1	ptg000028l	chromosome_3	16072706	16093712	XP_049865556.1	Galleria mellonella	Lepidoptera
g13841.t1	ptg000028l	chromosome_3	16363558	16373701	CAH2216884.1	Pararge aegeria	Lepidoptera
g1385.t1	ptg000022l	chromosome_8	28079921	28092934	XP_038214655.1	Zerene cesonia	Lepidoptera
g13851.t1	ptg000028l	chromosome_3	17009046	17018153	CAG5027810.1	Parnassius apollo	Lepidoptera
g13852.t1	ptg000028l	chromosome_3	17078090	17084254	CAG4938474.1	Parnassius apollo	Lepidoptera
g13853.t1	ptg000028l	chromosome_3	17129728	17135015	GBP31823.1	Eumeta japonica	Lepidoptera
g1386.t1	ptg000022l	chromosome_8	28124462	28139225	XP_038214655.1	Zerene cesonia	Lepidoptera
g13862.t1	ptg000028l	chromosome_3	17490412	17490612	XP_037294157.1	Galleria mellonella	Lepidoptera
g13863.t1	ptg000028l	chromosome_3	17492773	17507634	XP_045763416.1	Galleria mellonella	Lepidoptera
g13864.t1	ptg000028l	chromosome_3	17508002	17560277	XP_049696858.1	Galleria mellonella	Lepidoptera
g13868.t1	ptg000028l	chromosome_3	17659131	17664494	XP_011568395.3	Galleria mellonella	Lepidoptera
g13869.t1	ptg000028l	chromosome_3	17702384	17795112	KAJ2950704.1	Tuta absoluta	Lepidoptera
g13869.t2	ptg000028l	chromosome_3	17702384	17826532	XP_049865470.1	Galleria mellonella	Lepidoptera
g1387.t1	ptg000022l	chromosome_8	28173950	28186887	XP_038214655.1	Zerene cesonia	Lepidoptera
g13870.t1	ptg000028l	chromosome_3	17831662	17836085	RVE40725.1	Chilo suppressalis	Lepidoptera
g13871.t1	ptg000028l	chromosome_3	17836862	17837923	RVE43026.1	Chilo suppressalis	Lepidoptera
g13872.t1	ptg000028l	chromosome_3	17838124	17838639	RVE40724.1	Chilo suppressalis	Lepidoptera
g13879.t1	ptg000028l	chromosome_3	18065180	18066564	XP_026328603.1	Galleria mellonella	Lepidoptera
g1388.t1	ptg000022l	chromosome_8	28211692	28237841	XP_038214655.1	Zerene cesonia	Lepidoptera
g13880.t1	ptg000028l	chromosome_3	18070432	18074372	KAF9796193.1	Galleria mellonella	Lepidoptera
g13882.t1	ptg000028l	chromosome_3	18163583	18165056	CAG5035716.1	Parnassius apollo	Lepidoptera
g13883.t1	ptg000028l	chromosome_3	18164052	18164429	XP_026318753.1	Galleria mellonella	Lepidoptera
g13892.t1	ptg000028l	chromosome_3	18530955	18531395	CAF4890988.1	Pieris macdunnoughi	Lepidoptera
g13894.t1	ptg000028l	chromosome_3	18692941	18694839	XP_026491805.1	Vanessa tameamea	Lepidoptera
g13895.t1	ptg000028l	chromosome_3	18737239	18738185	XP_023703298.1	Cryptotermes secundus	Blattodea
g13897.t1	ptg000028l	chromosome_3	18783503	18837196	XP_026748188.1	Galleria mellonella	Lepidoptera
g13898.t1	ptg000028l	chromosome_3	18842130	18842641	GBP38255.1	Eumeta japonica	Lepidoptera
g13899.t1	ptg000028l	chromosome_3	18843373	18844587	XP_047515293.1	Galleria mellonella	Lepidoptera
g13899.t2	ptg000028l	chromosome_3	18842698	18844587	XP_047515293.1	Galleria mellonella	Lepidoptera
g1390.t1	ptg000022l	chromosome_8	28363935	28364279	GBP63801.1	Eumeta japonica	Lepidoptera
g13900.t1	ptg000028l	chromosome_3	18877116	18899567	XP_036347685.1	Rhagoletis pomonella	Diptera
g13901.t1	ptg000028l	chromosome_3	18947405	18958295	KAI8440181.1	Choristoneura fumiferana	Lepidoptera
g13902.t1	ptg000028l	chromosome_3	18959292	18997059	XP_045763875.1	Galleria mellonella	Lepidoptera
g13903.t1	ptg000028l	chromosome_3	19022537	19023121	XP_013175003.1	Galleria mellonella	Lepidoptera
g13905.t1	ptg000028l	chromosome_3	19053993	19063941	XP_014355826.2	Galleria mellonella	Lepidoptera
g13906.t1	ptg000028l	chromosome_3	19066180	19067568	XP_021184595.1	Galleria mellonella	Lepidoptera
g13907.t1	ptg000028l	chromosome_3	19075294	19079054	XP_045492299.1	Galleria mellonella	Lepidoptera
g13908.t1	ptg000028l	chromosome_3	19084134	19095143	XP_028160338.1	Galleria mellonella	Lepidoptera
g13909.t1	ptg000028l	chromosome_3	19100060	19108078	KAJ0179298.1	Dendrolimus kikuchii	Lepidoptera
g13910.t1	ptg000028l	chromosome_3	19109124	19192049	XP_026765322.2	Galleria mellonella	Lepidoptera
g13911.t1	ptg000028l	chromosome_3	19209933	19210930	CAH0730576.1	Brenthis ino	Lepidoptera
g13915.t1	ptg000028l	chromosome_3	19302277	19305645	CAB3256884.1	Arctia plantaginis	Lepidoptera
g13918.t1	ptg000028l	chromosome_3	19426255	19427820	PZC82686.1	Galleria mellonella	Lepidoptera
g13919.t1	ptg000028l	chromosome_3	19429349	19429978	XP_049871722.1	Galleria mellonella	Lepidoptera
g13922.t1	ptg000028l	chromosome_3	19558060	19562868	CAH0403016.1	Chilo suppressalis	Lepidoptera
g13926.t1	ptg000028l	chromosome_3	20092806	20093239	CAH1169636.1	Phaedon cochleariae	Coleoptera
[truncated: 24,862 more rows]
